# Supplementary material for: Arabidopsis CNL receptor SUT1 confers immunity in hydathodes against the vascular pathogen Xanthomonas campestris pv. campestris
Source: PLoS Pathog. 2025 Jun 30;21(6):e1013256. doi: 10.1371/journal.ppat.1013256 (PMC12233906; doi:10.1371/journal.ppat.1013256)
Supplement: S1 Table — (XLSX) [file ppat.1013256.s008.xlsx]

## Sheet: Sheet1
Oligonucleotides (5'-3')	Source	FileMaker_ID	Primer_name
GGTCTCTGGCTatgccaaagaagaagaggaagg	This study	pFP 9619	BsaI-C-NLSmVenus-F
GGTCTCTCTGAtctagattacttgtacagctcgtc	This study	pFP 9620	BsaI-D-mVenus-R
ATTGCATGATCAAGAGATTCTCAG	This study	pFP 11006	RKS1_guide_I_fw
AAACCTGAGAATCTCTTGATCATG	This study	pFP 11007	RKS1_guide_I_rv
ATTGCATGGAGCTATGAATCAGCG	This study	pFP 11004	RKS1_guide_II_fw
AAACCGCTGATTCATAGCTCCATG	This study	pFP 11005	RKS1_guide_II_rv
ATTGCTGACGAGTTCGTTAACTCG	This study	pFP 10998	SUT1_guide_I_fw
AAACCGAGTTAACGAACTCGTCAG	This study	pFP 10999	SUT1_guide_I_rv
ATTGATATCAGGGAGATTTCGCTG	This study	pFP 10996	SUT1_guide_II_fw
AAACCAGCGAAATCTCCCTGATAT	This study	pFP 10997	SUT1_guide_II_rv
GGTAGAGATATTGAGAAGGATAAATCAGACAAC	This study	pFP 11670	RKS1_seq_fw
TGTAACGGTAAATCCATTCCTATTCGC	This study	pFP 11671	RKS1_seq_rv
TCAAACTCGCCCCCAACTC	This study	pFP 11673	SUT1_seq_fw
CAGAGAGCTCTTGAGCAGATTG	This study	pFP 11674	SUT1_seq_rv
Recombinant DNA	Source	FileMaker_ID	Stock_center_ID
pGr229-NLS-3×mVENUS	Zhou et al. (2020) [1]	pFP 1884	-
pJET-BsaI-C-NLS-3×mVENUS-D-BsaI	This study	pFP 1973	-
pGGZ_SUT1_NLS-3×mVENUS_tUBQ10_BastaR	This study	pFP 2412	-
pGGZ_pSUT1_GUS_tUBQ10_BastaR	This study	pFP 2194	-
pDGE652_RKS1_SUT1	This study	bglFP 8700	-
Greengate cloning kit	Lampropoulos et al. (2013) [2]	-	Addgene kit: #1000000036
zCas9i cloning kit	Stuttman et al. (2021) [3]	-	Addgene kit: #1000000171
Arabidopsis lines	Source	FileMaker_ID	Stock_center_ID
Oy-0 × Col-0 RIL population	Simon et al. (2008) [4]	ss 1374	VASC: 27RV RIL
HapMap population	Borevitz lab	ss 1303	NASC: N76309
Col-0	NASC	NA	NA
Oy-0	NASC	ss 1750	NASC: N76203
Col-0 bak1-5;bkk1-1	Schwessinger et al. (2011) [5]	ss 1151	SALK_057955
Col-0 sut1-8	NASC	ss 1373	NASC: N861391
Col-0 sut1-9	NASC	ss 1893	NASC: N569089
Col-0 topp4	NASC	ss 2048	NASC: N682645
Col-0 rks1-1	Received from D. Roby	ss 1318	NASC: N630926
Col-0 rks1/sut1 #1	This study	ss 3411 (#3)	-
Col-0 rks1/sut1 #2	This study	ss 3411 (#6)	-
Col-0 + pPUP1::RCl2A-tdTomato	Paauw et al. (2023) [6]	ss 1944	-
Col-0 + pSUT1::GUS	This study	ss 3027	-
Col-0 + pSUT1::NLS-3×mVENUS	This study	ss 3210	-
Bacterial strains	Source	FileMaker_ID
Xcc8004 ΔxopAC Tn5:lux	Paauw et al. (2023) [6]	bglFP 4085
Xcc8004 ΔxopAC Tn7:lux eYFP	Paauw et al. (2023) [6]	bglFP 6920
Xcc8004	Received from L. Noël (INRAE)	bglFP 3882
Xcc8004 Tn5:lux	Paauw et al. (2023) [6]	bglFP 3933
Xcc8004 Tn7:lux mTq2	This study	bglFP 9058
E. coli DH5a + pRS-Tn7-pNPTII::lux-pA1::mTq2	This study	bglFP 8453
E. coli DH5a lambda pir + pUXBF13 miniTn7	Received from R. Soldan (Cambridge University)	bglFP 6351
E. coli HB101 + pRK2073	Received from L.Noël (INRAE)	bglFP 6845
References
1. Zhou F, Emonet A, Dénervaud Tendon V, Marhavy P, Wu D, Lahaye T, et al. Co-incidence of Damage and Microbial Patterns Controls Localized Immune Responses in Roots. Cell. 2020 Feb;180(3):440-453.e18. https://doi.org/10.1016/j.cell.2020.01.013
2. Lampropoulos A, Sutikovic Z, Wenzl C, Maegele I, Lohmann JU, Forner J. GreenGate-a novel, versatile, and efficient cloning system for plant transgenesis. PloS One. 2013;8(12):e83043.
3. Stuttmann J, Barthel K, Martin P, Ordon J, Erickson JL, Herr R, et al. Highly efficient multiplex editing: one‐shot generation of 8× Nicotiana benthamiana and 12× Arabidopsis mutants. Plant J. 2021 Apr;106(1):8–22. https://doi.org/10.1111/tpj.15197
4. Simon M, Loudet O, Durand S, Bérard A, Brunel D, Sennesal FX, et al. QTL mapping in five new large RIL populations of Arabidopsis thaliana genotyped with consensus SNP markers. Genetics. 2008;178(2253):64.
5. Schwessinger, B., Roux, M., Kadota, Y., Ntoukakis, V., Sklenar, J., Jones, A., & Zipfel, C. Phosphorylation-dependent differential regulation of plant growth, cell death, and innate immunity by the regulatory receptor-like kinase BAK1. PLoS genetics. 2011;7(4), e1002046.
6. Paauw M, van Hulten M, Chatterjee S, Berg JA, Taks NW, Giesbers M, et al. Hydathode immunity protects the Arabidopsis leaf vasculature against colonization by bacterial pathogens. Curr Biol. 2023 Feb;S0960982223000131. https://doi.org/10.1016/j.cub.2023.01.013
