# Supplementary material for: Arabidopsis CNL receptor SUT1 confers immunity in hydathodes against the vascular pathogen Xanthomonas campestris pv. campestris
Source: PLoS Pathog. 2025 Jun 30;21(6):e1013256. doi: 10.1371/journal.ppat.1013256 (PMC12233906; doi:10.1371/journal.ppat.1013256)
Supplement: S1 Data — Disease scores of each line used in the RIL screen. Column A depicting average disease index score relative to the Oy-0 control. Column B depicts line numbers used. Columns D-CJ show parental genotype (A = Col-0, B = Oy-0, C = NA) for each marker in each line. (XLSX) [file ppat.1013256.s009.xlsx]

## Sheet: Sheet1
		order	1	2	3	4	5	6	7	8	9	10	11	12	13	14	15	16	17	18	19	20	21	22	23	24	25	26	27	28	29	30	31	32	33	34	35	36	37	38	39	40	41	42	43	44	45	46	47
		Locus	c1_00645	c1_02212	c1_02992	c1_04176	c1_05593	c1_07122	c1_08385	c1_09782	c1_11160	c1_12295	c1_13869	c1_15634	c1_16875	c1_18433	c1_20384	c1_22181	c1_23381	c1_24795	c1_25698	c1_26993	c1_28454	c1_29898	c2_00593	c2_02365	c2_03041	c2_04263	c2_05588	c2_06655	c2_07650	c2_09429	c2_10250	c2_12435	c2_13472	c2_15252	c2_16837	c2_18753	c3_00885	c3_02968	c3_04141	c3_05141	c3_07673	c3_09748	c3_11192	c3_12647	c3_14097	c3_15117	c3_16677
		Chr	1	1	1	1	1	1	1	1	1	1	1	1	1	1	1	1	1	1	1	1	1	1	2	2	2	2	2	2	2	2	2	2	2	2	2	2	3	3	3	3	3	3	3	3	3	3	3
		CR_cM	0	7.9	10.5	15	20.8	24.1	32.6	37.8	43.1	47.5	55.3	56.1	60.2	65.9	70.9	75.7	78.7	83.7	87.6	93.8	98.8	103.5	0	8.9	9.2	9.4	11	15.2	23.4	30.9	36.9	46.1	50.4	57	62.4	72.3	0	6	10.1	13.7	20.7	32.8	43.9	48.3	48.8	49.2	55.4
Avg_score_%_of_Oy	Line	Start_Mb	0.645314	2.211522	2.991901	4.175761	5.592874	7.121503	8.385006	9.781624	11.160050	12.294768	13.869179	15.633764	16.874540	18.433370	20.384267	22.181333	23.381469	24.795166	25.697965	26.993011	28.454383	29.898175	0.592610	2.365070	3.041384	4.263347	5.587702	6.654616	7.650461	9.429282	10.249585	12.435201	13.471565	15.251700	16.837474	18.753024	0.884847	2.968064	4.141103	5.140894	7.672505	9.747530	11.192190	12.647316	14.097228	15.116688	16.676892
15.9573	Col-0	Col	A	A	A	A	A	A	A	A	A	A	A	A	A	A	A	A	A	A	A	A	A	A	A	A	A	A	A	A	A	A	A	A	A	A	A	A	A	A	A	A	A	A	A	A	A	A	A
100	Oy-0	Oy	B	B	B	B	B	B	B	B	B	B	B	B	B	B	B	B	B	B	B	B	B	B	B	B	B	B	B	B	B	B	B	B	B	B	B	B	B	B	B	B	B	B	B	B	B	B	B
140	1	1	A	A	A	A	A	A	B	B	B	B	B	B	B	B	B	B	B	B	B	B	B	B	B	C	C	C	C	B	B	B	B	A	A	A	A	A	B	B	B	B	B	A	A	A	A	A	A
73.3333	2	2	A	A	A	A	A	A	A	B	B	B	B	B	B	B	B	B	B	B	B	B	B	B	A	A	A	A	A	A	A	A	A	A	A	A	A	A	A	A	A	A	A	C	C	B	B	B	B
128	3	3	B	B	B	A	B	B	B	B	B	B	A	A	A	B	B	B	B	B	B	B	B	B	A	A	A	A	A	A	A	A	A	A	A	A	A	A	B	A	A	A	A	A	A	A	A	A	A
		4	A	A	A	A	A	A	A	A	A	A	A	A	A	A	A	A	A	A	A	A	A	A	B	B	C	C	C	C	C	C	A	B	B	B	B	B	A	A	A	A	B	B	B	B	B	B	B
		5	A	B	A	B	B	B	B	B	B	B	B	B	B	B	B	B	B	B	B	B	B	A	B	B	B	B	B	B	B	B	B	A	A	A	A	A	A	A	A	A	A	A	B	B	B	C	C
		6	B	B	B	B	B	B	B	B	B	B	B	B	B	B	A	A	A	A	D	A	A	A	B	B	B	B	B	B	A	A	A	A	A	A	A	B	B	B	B	B	B	A	B	B	B	B	B
11.1111	7	7	A	A	A	A	A	A	A	A	A	A	A	A	A	A	A	A	A	A	A	A	A	A	A	A	A	A	A	A	A	A	A	A	A	A	A	A	A	A	A	A	A	A	A	A	A	A	A
95.5556	8	8	B	A	C	C	C	C	A	A	A	A	B	B	B	B	B	B	B	B	B	B	B	B	A	A	A	A	A	A	B	B	A	A	A	A	B	B	B	B	B	B	B	B	B	B	B	B	B
82.2222	9	9	A	A	B	B	B	B	B	B	B	B	B	B	B	B	A	A	A	A	A	A	A	A	A	A	A	A	A	A	A	A	A	A	A	A	A	A	B	B	B	B	A	A	B	B	B	B	B
		10	A	A	A	A	A	A	A	A	A	A	A	A	A	A	A	A	B	B	C	C	C	C	B	B	B	B	B	B	B	B	B	B	B	B	B	B	B	A	A	A	D	B	B	B	B	B	B
		11	B	B	B	B	B	B	B	B	B	B	B	B	A	A	A	A	A	A	A	A	A	B	A	A	A	A	A	B	B	B	B	B	B	B	B	B	A	A	A	A	A	A	A	A	A	A	A
		12	A	A	B	B	B	B	B	B	B	A	A	A	A	A	A	A	A	A	A	A	A	A	A	A	A	A	A	A	A	A	A	A	A	A	C	B	A	A	A	A	A	A	A	B	B	B	B
		14	B	B	B	B	B	B	B	B	B	B	B	B	B	B	B	B	B	B	B	B	B	B	B	B	B	B	B	B	B	B	A	A	A	A	A	A	B	B	B	B	B	B	B	B	B	B	B
117.778	16	16	B	B	B	B	B	B	B	B	B	B	B	B	B	B	B	B	B	B	B	B	B	B	A	A	A	A	A	A	A	A	A	B	B	B	B	B	B	A	A	A	A	A	B	B	B	B	B
		17	B	B	B	B	B	B	B	B	B	B	B	B	B	B	A	B	B	B	B	B	B	B	A	A	A	A	A	A	A	A	A	A	A	B	A	A	A	A	A	A	A	A	A	A	A	A	A
30.9091	19	19	A	A	A	A	A	A	B	B	B	B	A	B	B	B	B	A	A	A	A	A	A	A	B	B	B	B	B	B	B	A	A	A	B	B	B	A	B	B	B	B	B	B	B	B	B	B	B
5.45455	20	20	A	A	A	A	A	A	A	A	A	A	B	B	B	B	B	B	A	A	A	A	A	A	C	A	A	A	A	A	A	A	A	A	A	B	B	B	A	A	B	B	B	B	B	B	B	B	B
70.8333	21	21	B	B	B	B	B	B	B	B	B	B	B	B	B	B	B	B	B	B	B	B	B	A	B	B	B	B	B	A	A	A	A	A	A	A	A	A	B	B	B	B	B	B	A	A	A	A	A
65.4545	23	23	B	B	B	B	B	A	A	A	A	A	A	A	A	B	B	B	B	B	B	B	B	B	A	A	A	A	A	A	A	A	A	A	A	B	B	B	A	A	B	B	B	B	B	B	B	B	B
74.6667	24	24	A	A	A	A	A	A	B	B	B	B	B	B	B	B	B	B	B	B	B	A	C	C	C	B	B	B	B	B	B	B	A	A	A	A	A	B	B	B	B	B	B	B	B	B	B	B	B
		25	C	B	B	C	A	A	A	A	A	A	A	A	A	A	A	A	A	A	A	A	A	A	B	A	A	A	A	A	A	A	A	A	B	B	B	B	B	A	A	B	A	A	A	A	A	A	A
91.6364	26	26	A	A	A	A	A	A	A	B	B	B	A	A	A	B	B	B	B	B	B	B	B	B	A	A	A	A	A	A	A	A	A	A	B	B	B	B	B	B	B	B	B	B	B	A	A	A	A
52.7273	27	27	B	B	B	B	B	B	A	A	A	A	A	A	A	A	A	A	A	B	B	B	B	B	A	B	B	B	B	B	B	B	B	B	B	B	B	B	B	B	B	B	B	A	B	B	B	B	C
		28	A	A	A	A	A	A	B	B	B	B	B	B	B	B	B	B	B	B	B	B	B	A	A	A	A	A	A	A	A	A	A	A	A	A	A	A	B	B	B	B	B	B	B	B	B	B	B
		29	A	A	A	A	A	A	A	B	B	A	A	A	A	A	B	B	B	B	B	B	B	B	A	C	C	C	C	C	B	B	B	B	B	B	B	B	A	A	A	B	B	B	B	B	B	B	B
78.1818	30	30	B	B	B	B	B	B	B	B	B	B	B	B	B	A	A	A	A	A	A	B	C	C	B	B	B	B	B	A	B	B	B	C	C	B	B	B	A	A	A	A	A	B	B	B	B	B	B
		32	A	A	A	A	A	A	A	B	B	C	C	C	C	C	A	A	A	A	A	A	A	A	B	B	B	B	B	B	B	B	B	B	B	B	B	A	A	A	A	A	A	A	A	A	A	A	A
23.6364	34	34	B	B	B	B	B	B	A	B	B	B	B	B	B	B	B	B	B	B	B	B	B	B	A	A	A	A	A	A	B	B	B	B	B	B	B	B	A	A	A	A	A	B	A	A	A	A	A
		35	B	B	B	A	A	A	A	A	A	A	A	A	B	B	B	B	B	B	A	A	B	B	A	C	C	C	A	A	B	A	A	A	A	A	A	A	C	A	A	A	A	A	A	A	A	A	A
		36	B	A	A	A	A	A	A	A	A	A	A	A	A	B	B	B	B	B	B	B	B	B	B	B	B	B	B	B	A	A	A	A	B	B	A	A	A	A	A	A	A	B	A	A	A	A	A
		37	B	B	B	B	B	B	B	B	B	B	B	B	B	B	B	B	B	B	B	B	B	B	B	B	B	B	B	B	B	B	A	A	A	A	A	A	B	B	B	A	A	A	A	A	A	A	B
		38	A	A	A	A	A	C	B	B	A	A	A	A	B	B	B	B	B	B	B	B	B	B	A	A	A	A	A	A	A	A	A	A	A	A	A	A	A	A	C	A	A	C	A	A	A	A	A
		39	A	A	A	A	A	A	A	A	A	A	B	B	B	B	B	B	B	B	B	B	B	B	B	B	B	B	B	B	B	B	B	B	B	B	B	B	A	A	A	B	D	A	B	B	B	B	B
		40	B	B	B	B	B	B	B	B	B	B	B	B	B	B	B	B	B	B	B	B	B	B	B	B	B	B	B	A	B	B	B	B	B	B	B	B	A	A	A	A	A	A	A	A	A	A	A
98.1818	42	42	B	B	B	B	B	B	B	B	B	B	B	B	B	B	C	B	B	A	A	A	A	A	B	B	B	B	B	B	C	C	A	A	A	A	A	A	B	B	B	B	A	A	A	A	A	A	B
		43	A	A	A	A	A	A	B	B	B	B	B	B	B	B	B	B	B	B	B	B	B	B	A	A	A	A	C	C	A	A	A	B	B	B	B	C	A	A	B	A	A	B	B	B	B	B	B
		44	A	A	A	A	A	A	A	A	A	A	A	A	A	B	B	B	B	B	B	B	B	B	B	A	A	A	A	A	A	A	A	A	A	A	A	A	C	C	C	C	C	B	B	B	B	B	B
		45	B	B	B	B	B	B	B	B	A	A	A	B	B	C	C	C	B	B	C	B	B	A	A	A	A	A	A	A	A	A	A	A	A	A	B	B	B	B	A	A	A	A	A	A	A	A	A
		46	A	A	B	B	B	B	B	B	B	B	B	B	B	B	B	B	A	A	A	A	A	A	B	B	B	B	A	A	A	A	A	A	B	B	B	B	A	A	A	A	A	B	A	A	A	A	A
106.667	47	47	A	A	A	A	A	A	A	A	A	A	A	A	A	A	A	A	A	A	A	A	A	A	B	A	A	A	A	A	A	B	B	A	B	A	A	A	B	B	B	B	B	B	B	B	B	B	B
146.667	49	49	B	B	B	B	B	B	B	B	A	A	A	A	A	A	A	A	A	A	A	A	A	A	A	A	A	A	A	A	A	A	A	A	A	A	A	A	B	B	B	B	B	A	A	A	A	A	B
		50	A	A	A	C	A	B	A	A	A	A	A	A	A	A	A	A	A	A	A	A	B	B	A	A	A	A	A	A	A	A	A	A	A	A	A	A	A	A	A	A	B	A	A	A	A	A	A
82.2222	51	51	A	A	A	A	A	A	A	A	A	A	A	A	B	A	A	A	A	A	A	A	B	B	B	B	B	B	B	B	B	B	B	A	A	A	A	B	A	A	A	A	D	A	A	A	A	A	A
		52	B	B	B	B	B	B	B	B	B	B	B	B	A	A	A	A	A	A	A	A	A	A	B	B	B	B	B	B	B	B	A	A	A	A	A	A	B	B	B	B	B	B	B	B	B	B	A
57.7778	53	53	B	B	B	B	B	B	B	B	B	B	B	B	B	B	B	B	B	B	B	B	A	A	B	B	B	B	B	C	C	B	B	A	A	B	B	B	B	B	B	A	D	A	A	A	A	A	A
		54	B	B	B	B	A	A	A	B	A	A	A	A	B	B	B	B	B	B	B	B	B	B	B	B	B	B	B	B	B	B	B	B	B	A	B	B	A	A	A	A	A	A	B	B	B	B	B
		55	B	B	B	B	B	B	B	B	B	B	A	A	A	A	A	A	A	A	A	A	A	A	A	A	A	A	A	A	A	A	A	B	A	C	C	C	A	A	A	A	D	A	A	A	A	A	A
		56	B	B	B	B	B	B	B	B	B	B	B	B	B	B	B	B	B	B	B	B	B	B	B	B	B	B	B	B	B	B	B	B	B	B	B	A	B	B	B	B	B	B	B	B	B	B	A
		58	A	A	A	A	A	C	C	C	C	C	B	B	B	B	B	B	B	B	B	B	B	A	B	C	C	C	B	B	B	B	B	B	B	A	A	A	B	B	B	B	A	B	B	B	B	B	B
100	59	59	B	B	B	B	B	B	B	B	B	B	A	A	A	A	A	A	A	A	A	A	A	A	A	A	A	A	A	A	A	A	A	B	A	B	B	B	A	A	A	A	A	B	A	A	A	A	A
		60	B	B	B	B	B	B	B	B	B	B	B	B	B	A	A	B	B	B	A	A	A	A	A	A	A	A	A	A	A	A	A	B	A	B	B	B	A	A	A	A	A	B	B	B	B	B	B
		61	A	A	A	A	A	A	A	C	A	B	B	B	B	B	B	B	B	B	B	B	B	B	B	B	B	B	B	A	A	A	A	A	A	A	A	A	B	B	A	A	A	A	B	B	B	B	B
71.1111	62	62	A	A	A	A	A	A	A	A	A	A	B	B	B	B	B	B	B	B	C	B	B	B	B	B	B	B	B	B	A	A	A	A	A	A	A	A	B	B	B	B	B	B	B	B	A	A	A
		63	B	B	B	B	B	B	B	B	B	B	B	B	B	B	B	B	B	B	B	A	A	A	B	A	A	A	A	A	A	A	A	A	A	A	A	A	A	A	A	A	A	A	A	A	A	A	A
80.7273	64	64	C	B	B	B	B	B	B	A	A	A	B	B	B	B	B	A	A	A	A	A	A	A	A	A	A	A	A	A	A	A	A	A	A	A	A	A	A	A	A	A	A	A	A	A	A	A	A
106.25	66	66	B	B	B	B	B	B	B	B	B	B	A	A	A	A	A	A	A	B	B	B	B	A	A	A	A	A	A	A	A	A	A	A	A	A	A	A	A	B	B	B	B	B	A	B	B	B	B
		67	B	A	A	A	A	A	A	B	B	B	B	B	B	B	B	B	B	B	B	B	B	B	A	A	A	A	A	A	A	A	A	A	A	A	A	A	B	B	B	B	B	A	A	A	A	A	A
68.8657	68	68	C	B	B	B	B	B	B	B	B	B	B	A	B	B	B	B	B	A	A	A	A	C	B	B	B	B	B	B	B	A	A	A	A	A	A	A	B	B	B	B	B	B	B	A	A	A	A
		70	A	A	A	A	A	A	A	A	A	A	A	A	C	B	B	A	B	C	A	C	B	B	A	A	A	A	A	A	A	B	B	B	A	A	A	A	B	B	B	A	A	B	B	B	B	B	B
		71	C	C	B	B	B	B	B	B	C	C	B	B	A	B	B	B	B	B	B	B	B	B	B	A	A	A	A	A	A	A	A	A	A	A	A	A	B	B	A	A	A	A	A	B	B	B	B
		72	A	A	A	A	A	A	A	B	B	B	B	B	B	B	B	B	B	B	B	B	B	B	A	B	B	B	B	B	B	B	B	B	B	B	B	B	A	B	B	B	B	B	B	B	B	B	B
		73	B	A	A	A	A	A	A	A	A	A	A	A	A	B	B	B	B	A	A	A	A	A	B	B	A	A	A	A	A	A	A	B	B	B	B	C	A	A	A	A	A	A	A	A	A	A	A
		74	B	B	B	B	B	B	B	B	C	A	B	B	B	B	B	B	B	B	A	A	A	A	B	B	B	B	B	A	A	B	A	A	A	A	A	A	A	A	A	A	D	A	A	A	A	A	A
		75	B	A	A	A	A	A	A	A	A	A	A	B	B	A	A	A	A	A	B	B	B	B	A	A	A	A	A	A	A	A	A	A	A	A	A	A	A	A	A	A	B	B	A	A	A	A	A
		76	A	B	B	B	A	A	A	A	A	A	C	C	A	A	B	B	B	B	C	C	A	A	B	B	B	B	B	B	B	B	B	B	B	B	B	B	B	B	B	B	B	B	B	B	B	B	A
		77	A	A	B	B	A	A	A	A	B	B	B	B	B	B	B	B	B	B	B	B	B	B	B	A	A	A	A	A	B	B	B	B	B	B	B	B	A	A	A	A	A	B	B	B	B	B	B
43.75	78	78	A	A	A	A	A	B	A	A	A	A	A	A	A	A	A	A	A	A	A	A	A	A	A	A	A	A	A	A	A	A	B	B	B	B	B	A	B	C	A	A	A	B	A	A	A	A	B
		79	B	B	B	B	B	B	B	B	B	B	B	B	B	B	A	A	A	A	B	B	B	B	B	B	B	B	B	B	A	A	A	A	A	A	B	B	B	B	B	B	B	B	A	A	A	A	A
		80	B	B	B	B	B	B	B	B	B	B	B	B	B	B	B	B	B	B	B	B	B	B	B	B	B	B	B	B	B	B	A	A	A	A	A	A	A	A	A	A	A	A	A	A	A	A	A
		81	A	A	A	A	A	A	A	A	A	A	A	A	A	C	B	B	A	A	B	B	B	A	B	B	B	B	B	B	B	B	B	C	C	A	B	B	B	B	B	B	B	A	A	C	C	C	C
		82	A	A	A	A	A	A	A	A	A	A	A	A	A	A	A	A	A	A	A	A	A	A	B	B	B	B	B	B	B	A	A	A	A	A	A	A	A	A	A	A	A	B	A	A	A	A	A
		84	B	B	B	B	B	B	B	B	A	A	A	A	A	A	A	A	A	A	B	B	B	B	B	A	A	A	A	A	C	A	C	C	A	A	A	A	B	B	B	B	B	B	B	B	B	B	B
49.1898	85	85	B	B	B	B	B	B	A	A	B	B	B	B	B	C	C	C	C	A	A	A	A	A	A	A	A	A	A	A	A	A	B	B	B	B	B	B	B	A	A	A	A	A	A	A	A	A	A
		86	A	A	A	A	A	A	A	A	A	A	A	A	A	A	A	A	A	A	A	A	A	A	A	A	A	A	A	B	B	B	B	B	B	B	B	B	B	B	B	B	B	A	A	A	A	A	A
		87	B	B	B	B	B	B	B	B	B	B	B	B	B	B	B	B	B	B	B	B	B	B	A	A	A	A	A	A	A	A	A	A	A	A	A	A	A	A	A	A	B	B	B	B	B	B	B
		88	A	A	A	A	B	B	B	B	B	B	B	B	B	B	B	B	B	B	B	B	A	A	B	B	B	B	B	B	B	B	B	C	B	B	B	B	B	B	B	B	B	B	B	B	B	B	A
		89	A	A	A	A	A	A	A	A	A	A	A	A	C	A	A	A	B	B	B	B	B	B	B	B	B	B	B	B	B	A	A	A	A	A	A	A	A	A	A	A	B	B	A	A	A	A	B
		90	B	B	B	B	B	B	B	B	A	A	A	A	A	A	A	A	A	A	B	B	B	B	B	B	B	B	B	B	B	C	A	B	A	A	A	A	A	A	A	D	B	B	B	B	B	B	B
69.0909	91	91	A	A	A	A	A	A	A	B	B	B	A	A	A	A	A	B	B	B	B	B	B	B	B	B	B	B	B	B	B	B	B	B	B	B	B	A	B	A	A	A	A	A	C	B	B	B	B
		92	B	B	B	A	A	A	A	A	A	A	A	A	A	A	A	A	A	B	B	B	B	B	B	A	A	A	A	C	A	A	A	A	A	A	A	A	B	B	B	B	B	B	B	A	A	A	A
85.4545	93	93	A	A	A	B	B	B	B	B	B	A	A	A	A	A	B	B	B	B	B	B	B	B	B	A	A	A	A	A	A	A	A	A	A	A	B	B	B	B	B	B	B	B	B	B	B	B	B
47.2727	94	94	A	A	A	A	A	A	B	B	A	B	B	B	B	B	B	B	B	B	B	B	A	A	A	A	A	A	A	A	A	A	A	A	A	A	A	A	B	B	B	B	B	B	B	B	B	B	B
		96	B	B	B	B	B	B	B	B	B	B	B	B	B	B	B	B	B	B	B	B	B	B	B	B	B	B	B	B	B	B	B	A	A	A	B	A	A	A	A	A	B	B	B	B	B	B	B
		97	B	B	B	B	B	B	B	B	B	A	A	A	A	A	A	A	A	A	A	A	B	B	B	B	B	B	A	A	A	A	A	A	A	A	A	A	B	B	B	B	B	B	B	A	C	C	C
		99	A	A	A	A	A	A	A	A	A	A	A	A	A	A	A	A	A	A	A	A	B	A	B	B	B	B	B	B	B	B	A	A	A	A	A	A	A	A	A	A	A	A	A	A	A	A	A
		100	B	B	B	B	B	B	B	B	A	A	A	A	B	B	A	B	B	B	D	C	C	C	A	A	A	A	B	B	B	B	B	B	B	B	B	B	B	C	A	A	A	A	A	A	A	A	B
78.5455	101	101	B	B	B	B	B	B	B	B	B	B	B	B	A	A	A	A	A	A	A	A	A	A	A	B	B	B	B	A	A	A	A	A	A	A	A	A	B	B	B	B	B	B	B	B	B	B	B
		102	B	A	A	A	A	A	A	A	B	B	A	A	A	A	A	A	B	B	B	A	A	C	B	B	B	B	B	B	B	A	A	B	B	B	B	A	B	B	B	B	B	B	A	A	A	A	A
149.123	103	103	B	A	A	A	A	A	A	B	B	B	B	B	B	B	B	A	A	C	B	B	B	A	A	A	A	A	A	A	A	A	A	A	A	A	A	A	B	B	B	B	B	B	A	A	A	A	A
		104	B	B	B	B	B	B	B	B	A	B	B	B	B	B	B	B	B	B	B	B	B	B	B	B	B	B	B	B	B	B	A	A	A	A	A	A	A	B	B	A	A	B	B	B	B	B	B
57.8947	105	105	B	B	B	B	B	A	A	B	B	B	B	B	B	B	B	B	B	B	B	A	A	A	B	A	A	A	A	A	A	A	A	A	A	A	A	A	B	B	B	B	B	B	B	B	B	B	B
		106	A	A	A	A	A	A	A	A	A	A	A	A	A	B	A	A	A	A	A	A	A	A	B	B	B	B	B	B	B	B	B	B	B	B	B	B	B	B	B	B	B	B	B	B	B	B	B
126.316	107	107	B	B	B	B	B	A	A	A	A	A	A	A	A	A	A	A	A	A	A	B	B	C	A	A	A	A	A	A	A	A	A	A	A	B	B	B	B	B	B	B	B	B	B	B	B	B	B
73.0263	108	108	A	A	A	A	A	A	A	A	A	A	A	A	A	A	A	A	A	A	A	B	B	B	A	A	A	A	A	A	A	B	A	B	B	B	C	A	B	B	B	A	A	C	A	A	A	A	A
		109	C	C	A	B	B	B	B	B	A	A	A	A	A	A	A	A	A	A	A	A	A	A	A	A	A	A	A	A	A	A	A	A	A	A	A	A	A	A	A	A	A	A	A	A	A	A	A
		110	C	A	A	C	C	A	A	A	A	A	A	A	A	B	C	C	C	A	A	A	A	A	B	B	B	B	B	B	B	B	A	A	A	A	A	A	A	A	A	A	A	A	A	B	B	B	B
42.1053	111	111	B	B	B	B	B	B	B	B	B	B	B	B	B	B	C	B	B	B	A	B	B	B	B	B	B	B	B	B	B	B	B	B	A	A	B	B	B	A	A	A	A	A	A	A	A	A	A
		112	A	A	A	A	A	A	A	A	A	A	A	A	B	B	B	B	B	B	B	B	B	B	B	B	B	B	B	B	B	B	B	B	B	B	B	B	A	A	A	A	C	A	A	A	A	A	A
		113	B	A	A	A	B	B	B	B	B	B	B	B	B	B	B	B	B	B	B	B	B	B	A	A	A	A	A	A	A	A	A	B	B	B	B	B	B	B	B	B	B	B	B	B	B	B	B
		114	D	A	B	B	B	B	A	A	C	A	A	A	A	A	A	A	A	A	A	A	A	A	B	A	A	A	A	A	A	A	A	A	A	B	B	A	A	A	A	A	A	A	A	A	A	A	A
		115	B	B	B	B	B	B	B	B	B	B	B	B	B	B	B	B	B	B	B	B	A	A	B	B	B	B	B	B	B	B	B	A	A	A	A	A	B	B	B	B	B	B	B	B	B	B	B
68.8657	116	116	A	A	A	A	A	A	A	B	B	B	A	A	A	A	A	A	A	A	A	A	A	C	B	B	B	B	B	B	B	B	A	A	A	A	C	A	B	B	B	B	B	B	A	A	A	A	B
		117	A	B	B	B	B	B	B	B	B	B	B	B	B	B	B	B	B	B	B	B	B	B	B	A	A	A	A	A	A	A	A	A	A	A	B	B	B	B	B	B	B	B	B	B	B	B	B
12.6316	118	118	A	A	A	A	A	A	A	A	A	A	A	A	A	B	B	A	A	A	A	A	A	A	B	B	B	A	A	A	A	B	B	B	B	B	B	B	A	A	A	B	B	B	B	B	B	B	B
		119	A	A	A	A	A	B	B	B	A	A	A	A	A	A	A	A	A	A	A	A	A	A	B	B	B	B	B	B	B	B	B	B	B	B	B	B	B	A	A	A	A	A	B	B	B	B	B
		120	B	B	B	B	B	B	C	C	A	A	A	A	A	A	A	A	A	A	A	A	A	A	A	A	A	A	B	B	B	B	B	A	A	A	A	A	A	A	A	A	A	A	A	A	A	A	A
		121	A	A	A	A	A	A	A	A	A	A	B	B	B	B	B	B	B	B	B	B	B	B	B	B	B	B	B	B	B	B	B	B	B	B	B	B	A	A	A	A	A	A	A	A	A	A	A
59.6491	122	122	A	A	B	B	B	B	B	B	B	B	B	B	B	A	A	A	A	A	A	A	A	B	B	B	B	B	B	B	B	B	B	B	B	B	B	B	B	B	B	B	B	B	B	B	B	B	B
80	123	123	A	A	A	A	A	A	A	A	A	B	B	B	B	B	B	B	B	A	A	A	A	A	B	B	B	B	B	B	A	C	C	A	A	A	A	A	B	A	A	A	A	A	A	B	B	B	A
		126	A	A	A	A	A	A	A	A	A	A	A	A	A	A	A	A	A	B	B	B	B	B	B	B	B	B	B	B	B	A	A	A	B	B	B	B	B	B	B	B	B	B	A	A	A	A	A
122.807	127	127	B	A	A	A	A	A	A	A	A	A	A	A	A	A	A	A	B	B	B	B	B	B	A	A	A	A	A	A	A	A	A	B	B	B	B	B	A	A	C	C	C	A	A	B	B	B	B
		128	B	B	B	B	B	B	B	B	B	B	B	B	B	B	B	B	B	B	B	B	B	B	C	B	B	B	B	A	A	A	A	A	B	B	B	B	B	B	A	A	A	A	A	A	A	A	A
		129	A	A	A	A	A	A	A	A	A	A	B	B	B	B	B	B	B	B	B	B	B	B	A	A	A	A	A	A	A	A	A	A	D	A	A	A	A	A	A	A	A	A	A	A	A	A	A
105.263	130	130	A	A	A	A	A	B	B	B	B	B	B	B	B	B	B	B	B	B	B	B	B	B	A	B	B	B	B	B	B	B	A	A	A	A	A	A	B	B	B	B	B	A	A	A	A	A	A
		131	A	A	A	A	A	A	A	A	B	B	B	B	B	B	B	B	B	B	B	C	A	A	B	B	B	B	B	B	A	A	A	A	A	A	A	A	A	A	A	A	A	B	B	B	B	B	A
		132	A	A	A	A	A	A	B	B	B	B	B	B	B	B	B	B	A	A	A	A	A	A	B	B	B	B	B	B	B	B	B	B	B	B	B	B	B	B	B	B	B	A	A	A	A	A	A
		133	A	A	A	A	A	A	B	B	A	A	A	A	A	A	A	A	A	A	A	A	A	A	A	A	A	A	A	A	A	A	A	B	B	C	B	A	C	C	C	C	A	B	B	B	B	B	B
89.4737	135	135	B	B	B	B	B	B	B	B	B	B	B	B	B	B	B	B	B	B	A	A	A	B	A	A	A	A	A	A	A	A	B	B	B	B	B	B	A	A	A	A	B	B	B	B	B	B	B
10.5263	136	136	B	B	B	B	B	B	A	A	A	A	A	A	A	A	A	A	A	B	B	B	B	B	B	A	A	A	A	A	A	B	B	B	B	B	B	A	B	B	B	B	B	B	B	B	B	A	A
		137	A	A	A	B	B	A	A	A	A	C	C	C	C	A	A	A	A	A	A	B	B	A	B	B	B	B	C	C	A	A	A	A	A	A	A	A	B	A	A	A	B	A	A	A	B	B	B
		138	A	B	B	B	B	B	C	C	C	A	B	B	B	B	B	B	B	B	B	B	B	B	A	A	A	A	A	A	A	A	A	A	A	A	A	A	B	B	B	B	B	B	B	B	B	B	B
		140	A	A	A	A	A	A	A	A	A	A	B	B	B	B	B	B	C	C	C	A	A	A	A	A	A	A	A	A	A	A	A	B	B	A	A	A	B	B	A	A	D	A	A	A	A	A	A
		141	A	A	A	A	A	A	A	A	A	A	A	A	A	A	A	A	C	B	B	B	A	A	B	A	A	A	A	A	A	A	A	A	A	A	A	A	A	A	A	A	A	A	B	B	B	B	B
		142	B	B	B	A	A	A	A	A	A	A	A	A	A	A	A	A	A	A	A	B	B	B	A	A	A	A	A	B	B	B	B	A	A	A	A	A	B	B	B	B	B	B	B	B	B	B	B
		143	A	A	A	A	A	C	B	B	B	B	B	B	B	B	B	A	A	A	A	A	A	A	B	B	B	B	B	B	B	B	A	A	A	A	A	A	A	A	A	A	A	A	A	A	A	A	A
119.298	144	144	A	A	A	A	A	A	A	A	A	A	A	A	A	A	A	A	A	A	A	A	A	A	A	A	A	A	A	A	A	A	A	A	A	A	A	B	B	A	A	A	A	A	A	A	A	A	A
		145	A	A	A	A	A	A	B	B	B	B	B	B	B	B	B	B	B	B	B	B	B	B	B	B	B	B	B	B	B	A	A	A	A	A	A	B	A	A	A	A	A	A	A	A	A	A	A
50	146	146	B	B	B	B	B	B	B	B	B	B	A	A	A	A	A	A	A	A	A	A	A	B	A	A	A	A	A	A	B	B	B	B	B	B	B	B	B	B	B	B	B	B	C	A	A	A	A
		147	B	B	B	A	B	B	B	B	B	B	B	B	B	B	B	B	B	B	B	B	B	B	C	B	B	B	B	B	B	B	B	A	A	A	A	A	A	A	A	A	A	A	B	B	B	B	B
		148	B	A	A	A	A	A	A	A	A	A	A	A	C	B	B	B	B	B	B	B	B	B	B	B	B	B	B	B	A	A	A	A	A	B	B	A	B	B	B	B	B	B	B	B	B	B	B
64.9306	150	150	A	A	B	B	B	B	B	B	B	B	B	B	B	A	B	B	B	B	B	B	B	A	A	A	A	A	A	A	B	B	B	B	B	B	B	B	B	A	A	A	A	A	B	B	B	B	B
		151	A	A	A	A	A	A	A	A	B	B	B	B	B	B	B	B	B	B	B	B	B	B	A	B	B	B	B	B	B	B	B	B	B	B	B	B	B	B	B	B	B	B	B	B	B	B	B
		152	A	A	A	A	A	A	A	A	A	A	A	A	A	A	B	B	B	B	B	B	B	B	B	B	B	B	B	B	B	B	B	B	B	B	B	B	A	A	A	A	A	A	A	A	A	A	A
		153	A	A	A	A	A	A	A	B	B	B	B	B	B	B	B	B	B	B	B	B	B	B	B	B	B	B	B	B	B	B	B	B	B	B	B	B	B	B	B	B	B	B	A	A	A	A	A
9.83796	154	154	B	B	B	A	B	B	B	B	B	B	A	A	A	A	A	A	A	B	B	B	B	B	B	B	B	B	B	B	B	B	B	B	B	B	B	B	C	B	B	A	A	A	A	A	A	A	A
34.2105	155	155	B	B	B	B	A	B	B	B	B	A	B	B	B	B	B	B	B	B	B	B	B	B	A	A	A	A	A	A	B	B	B	A	A	A	B	B	A	A	A	A	A	B	B	B	B	B	B
		156	A	A	A	A	A	A	A	A	A	A	A	A	A	A	A	B	B	B	B	B	B	B	A	A	A	A	A	A	A	C	C	B	B	B	B	B	B	B	B	B	B	A	A	A	A	A	B
		157	A	A	A	A	A	A	A	A	A	A	B	B	B	B	B	B	B	B	B	B	B	B	A	A	A	A	A	B	B	B	A	A	A	B	B	A	A	A	A	A	A	A	B	B	B	B	B
		158	A	A	A	A	A	A	A	A	A	B	B	B	B	B	B	B	B	B	B	B	B	B	A	A	A	A	A	A	A	A	A	A	A	A	A	B	A	B	B	B	B	B	B	B	B	B	B
22.7273	159	159	A	A	A	A	A	A	A	A	A	A	A	A	A	A	A	A	A	A	A	A	A	A	B	B	B	B	B	B	B	B	B	B	B	B	B	A	B	B	B	B	A	A	A	A	A	A	A
		160	B	B	B	A	B	B	B	B	B	B	B	B	B	B	A	A	A	B	B	B	B	B	B	B	B	B	B	A	A	A	A	A	A	A	B	B	B	B	B	B	A	A	B	B	B	B	B
75	161	161	A	A	A	A	A	A	A	A	A	A	A	A	B	A	A	A	A	A	A	A	B	B	B	B	B	B	B	B	B	B	B	A	A	A	A	B	A	A	A	A	A	A	A	A	A	A	A
8.52273	162	162	A	A	A	A	A	A	B	B	B	B	A	A	A	A	A	A	A	A	A	A	A	A	A	A	A	A	A	A	C	C	B	B	A	A	A	A	B	B	A	A	A	A	A	A	A	A	A
		163	B	A	A	A	B	B	B	B	B	B	A	A	A	A	A	A	A	B	B	A	A	A	B	B	B	B	B	A	B	A	A	A	A	A	A	A	A	A	A	A	A	A	A	A	A	A	A
3.78788	164	164	A	A	A	A	A	A	B	B	B	B	B	B	B	B	B	B	B	B	A	B	B	A	B	B	B	B	B	B	B	B	B	B	B	B	A	A	A	A	A	A	A	A	A	A	A	B	B
11.3636	165	165	A	A	A	A	A	A	A	A	A	A	A	A	B	B	B	B	B	B	B	B	A	A	A	A	A	A	A	A	A	A	A	A	A	B	B	A	A	A	A	A	A	A	B	B	B	B	B
		166	B	B	B	B	B	B	B	B	B	B	B	B	B	B	B	B	B	B	B	B	B	B	B	B	B	B	B	B	A	A	A	A	A	A	A	A	B	B	A	A	A	B	A	A	A	B	B
30.303	167	167	B	B	B	B	A	A	A	A	A	A	A	A	A	A	A	A	A	A	A	A	A	A	B	A	A	A	A	B	B	B	B	B	B	A	A	A	B	B	B	B	B	B	B	B	B	B	B
		168	B	B	B	B	B	B	A	A	A	A	A	A	A	A	A	A	A	B	B	A	A	A	A	A	A	A	A	A	A	A	A	A	A	A	A	A	A	A	A	A	D	A	A	A	A	A	A
12.5	169	169	D	A	A	A	A	A	B	B	B	B	B	B	B	B	B	B	B	B	B	B	B	B	B	A	A	A	A	A	A	A	A	A	A	B	A	A	A	A	A	A	B	A	A	A	A	A	A
		170	B	B	B	B	B	B	B	B	B	B	B	B	B	B	B	B	B	B	B	B	B	B	B	B	B	B	B	B	B	B	B	B	B	A	C	C	C	C	C	B	B	B	A	A	A	A	A
121.875	171	171	A	B	A	A	B	B	A	A	A	B	B	B	B	B	B	B	B	B	B	B	B	B	B	B	B	B	B	B	B	B	B	B	B	B	A	A	C	C	C	C	B	B	A	A	A	A	A
		172	A	A	A	A	A	A	A	A	B	B	B	B	B	B	B	B	B	B	B	B	B	B	A	A	A	A	A	A	A	B	A	A	A	A	A	A	A	A	A	A	A	A	B	B	B	B	B
		173	B	B	B	B	B	B	B	B	B	B	B	B	B	B	B	B	B	B	B	B	B	B	B	B	B	B	B	B	B	B	B	B	B	B	B	B	B	B	B	B	B	A	A	A	A	A	A
40.625	175	175	B	A	A	A	A	A	A	A	C	C	B	B	B	B	B	B	B	B	B	B	A	A	A	A	A	A	A	A	A	A	A	A	A	A	B	A	B	B	B	B	A	A	A	A	A	A	A
0	176	176	C	B	B	B	B	B	B	B	B	B	B	B	A	A	A	A	A	A	A	A	A	A	B	B	B	B	B	B	B	B	B	A	A	A	A	A	B	B	B	B	A	A	A	A	A	A	B
		177	A	B	B	B	B	B	B	B	B	B	B	B	B	B	B	B	B	B	B	B	B	B	A	B	B	B	B	B	B	B	A	A	A	A	A	A	A	A	A	A	B	B	B	B	B	B	B
		178	B	B	B	B	B	B	B	B	B	B	B	B	A	A	A	A	A	A	A	A	A	A	B	B	B	B	B	B	B	A	A	A	A	A	A	A	A	B	B	B	B	B	B	C	C	C	C
		179	B	B	B	B	B	B	B	B	B	B	B	B	A	A	A	A	A	A	A	A	A	A	B	B	B	B	B	B	B	A	A	A	A	A	A	A	A	B	B	B	B	B	B	B	B	B	B
42.6136	180	180	A	A	A	B	B	B	B	B	B	B	B	B	B	B	B	B	B	B	B	B	B	A	A	A	A	A	A	A	A	B	B	A	A	A	A	A	B	B	A	A	A	A	A	A	A	A	A
		181	A	A	A	A	C	C	B	B	B	B	B	B	B	C	A	C	C	B	B	B	B	B	B	B	B	B	B	B	A	A	A	A	A	A	A	A	A	B	B	B	B	A	A	A	A	A	B
		182	A	A	A	A	A	A	A	A	A	A	A	A	B	B	B	B	B	B	B	B	B	B	B	B	B	B	B	B	B	B	B	B	B	B	B	B	A	A	A	A	A	A	A	A	A	A	A
		183	B	C	A	A	A	A	A	A	C	C	A	C	C	C	C	C	C	A	A	B	B	A	B	B	B	B	B	B	B	B	B	B	B	B	A	A	A	A	A	A	A	A	A	A	A	A	B
119.318	184	184	A	A	A	A	A	A	B	A	A	A	A	A	A	A	C	C	A	A	B	B	B	B	B	A	A	A	A	A	A	A	A	A	A	A	A	A	B	B	B	B	A	A	B	B	B	B	B
		185	B	B	B	A	A	A	A	A	A	A	A	A	A	A	A	A	A	A	A	A	A	A	B	A	A	A	A	A	A	A	A	A	A	A	A	A	A	A	A	A	A	A	A	A	A	A	A
159.375	186	186	C	C	C	C	C	B	B	B	B	B	B	B	B	B	B	B	B	B	A	A	A	A	B	B	B	B	B	B	B	B	A	A	A	A	A	A	A	B	B	A	A	A	A	A	A	A	A
		187	A	B	B	B	B	B	B	B	B	B	B	B	B	A	A	A	A	A	A	A	A	A	B	B	B	B	B	A	A	A	A	A	D	A	A	A	B	B	B	B	B	B	B	B	B	B	B
		188	B	C	C	C	C	C	C	A	A	A	B	B	A	A	A	A	A	A	D	A	A	A	B	B	B	B	B	B	B	A	A	A	A	A	A	A	A	A	A	A	A	A	A	A	A	A	A
68.75	189	189	A	B	B	B	A	A	A	A	A	A	A	A	A	A	A	B	B	B	B	A	A	A	A	A	A	A	A	A	B	B	B	B	A	A	B	B	B	A	A	A	A	A	A	A	A	A	A
		190	A	A	B	B	A	A	A	A	A	A	A	A	A	A	A	A	A	A	A	A	A	A	B	B	B	B	B	B	B	B	B	B	B	B	B	A	B	B	B	B	B	B	B	B	B	B	B
		191	B	B	B	B	B	B	B	B	B	B	B	B	B	B	A	B	B	A	A	A	A	A	A	A	A	A	A	A	A	A	A	B	B	B	B	B	A	A	A	A	A	A	B	B	B	B	B
		192	B	B	B	B	B	B	B	B	B	B	B	B	B	B	B	B	B	A	A	A	B	B	A	A	A	A	A	A	A	A	A	B	B	B	B	B	A	A	A	A	B	B	B	A	A	A	A
		193	B	B	B	B	B	C	C	C	C	C	C	C	C	B	B	B	B	B	B	B	B	B	B	B	B	B	B	B	B	B	B	B	B	B	B	B	B	B	B	B	B	B	B	B	B	B	B
		194	B	B	B	B	A	A	A	A	A	A	B	B	B	B	B	B	B	B	B	A	A	A	B	B	B	B	B	C	B	A	A	A	B	B	B	B	B	B	B	B	B	A	A	A	A	A	C
		195	B	B	B	B	B	B	B	B	B	B	B	B	B	B	B	B	B	B	A	B	B	B	A	D	A	A	A	A	A	A	A	A	D	A	A	A	A	A	A	A	A	A	A	A	A	A	A
		196	A	A	A	A	A	A	B	B	B	B	B	B	B	B	B	B	B	B	B	B	B	B	B	B	B	B	B	B	B	B	B	B	B	B	B	B	A	A	A	A	A	A	A	A	A	A	A
		197	A	A	A	A	A	A	A	A	A	A	A	A	A	A	A	B	B	B	B	A	B	B	A	A	A	A	A	A	A	A	A	A	A	A	A	A	B	B	A	A	A	A	A	A	A	A	A
		198	A	A	A	A	A	A	A	A	A	A	A	A	A	B	B	B	B	B	B	B	B	B	A	A	A	A	A	A	A	A	A	A	A	A	A	A	B	B	B	B	B	B	B	B	B	B	B
68.75	199	199	A	A	A	A	B	B	B	B	B	B	B	B	B	B	B	B	B	B	B	A	A	A	A	B	B	B	B	B	B	B	B	B	B	B	B	B	B	B	B	B	B	B	B	B	B	B	B
		200	A	A	A	A	B	B	B	B	B	B	B	B	B	B	A	A	A	A	A	A	A	A	A	A	A	A	A	A	A	A	A	A	A	A	A	A	A	A	A	A	A	B	C	C	C	C	C
		201	C	C	C	C	B	A	A	A	B	A	A	A	A	A	A	A	A	A	A	A	A	A	B	B	B	B	B	B	B	B	B	B	B	B	B	B	A	A	A	A	B	B	B	B	B	B	B
		202	B	B	B	B	A	A	A	A	A	A	A	A	A	A	A	A	A	A	D	A	A	A	A	A	A	A	A	A	A	A	A	A	A	A	A	A	A	A	A	D	A	D	A	B	B	B	C
		203	B	B	B	B	B	B	B	A	A	A	A	A	A	A	A	A	A	A	A	A	A	B	B	A	A	A	A	A	B	A	A	A	A	A	A	A	A	A	A	B	C	C	C	C	C	C	C
		204	B	B	B	A	A	B	A	A	A	A	A	A	A	A	C	A	A	A	A	A	A	A	A	A	A	A	A	A	A	A	A	B	B	B	C	A	A	A	A	A	B	B	B	B	B	B	B
		205	B	B	B	C	A	A	A	A	A	A	A	A	A	A	A	A	A	A	A	A	A	A	B	B	B	B	B	B	B	B	B	B	B	B	B	B	B	B	B	B	A	A	A	A	A	A	A
		206	B	A	A	A	A	A	A	A	A	A	A	A	A	A	A	A	A	A	A	A	A	A	B	B	B	B	B	B	A	A	A	A	B	B	B	B	A	A	A	A	A	A	A	A	A	A	B
		207	B	B	C	B	A	A	A	A	A	A	A	A	A	A	A	A	A	A	A	A	B	B	A	D	A	A	A	A	A	B	B	B	B	A	A	A	A	A	C	C	B	B	B	B	B	B	B
		208	A	B	B	B	B	B	A	A	C	A	A	A	A	C	C	C	B	B	B	B	A	A	B	B	B	B	B	B	B	B	B	B	A	A	A	A	A	A	A	A	A	A	A	A	A	A	A
		209	A	A	A	A	A	A	A	A	A	A	A	A	A	A	A	A	A	A	B	B	B	B	B	A	A	A	A	A	A	A	A	A	A	A	A	A	A	A	A	A	A	A	A	A	C	C	C
		210	B	B	A	A	A	A	A	A	A	A	A	A	A	A	A	A	C	C	B	B	B	B	A	A	A	A	A	A	B	B	B	B	B	B	C	A	B	B	B	B	B	B	B	C	C	C	C
		211	A	A	A	A	A	A	B	B	B	B	B	B	B	B	B	B	B	B	A	A	A	A	B	B	B	B	B	B	B	A	A	A	A	A	A	A	A	A	A	A	A	A	B	B	B	B	B
15.625	212	212	B	A	A	A	A	A	A	B	B	B	B	B	B	B	B	B	B	B	B	B	B	B	B	A	A	A	A	A	A	A	A	A	A	A	A	A	B	B	A	A	A	A	A	B	B	B	B
		213	B	B	B	B	B	B	B	B	B	A	A	B	B	B	A	A	A	A	A	A	A	A	A	A	A	A	A	A	A	A	A	A	A	A	A	A	B	B	B	B	B	B	B	B	B	B	B
		214	A	A	C	C	B	B	B	B	B	C	C	C	A	A	A	A	B	B	A	A	A	A	A	A	A	A	A	A	A	A	A	A	A	A	A	A	B	A	A	A	A	B	B	B	B	B	B
		215	B	B	B	B	B	B	A	A	A	A	B	B	B	B	B	B	B	B	B	B	B	B	B	B	B	B	B	B	B	B	A	A	A	A	B	B	B	B	B	B	B	A	A	A	A	A	A
		216	A	A	A	A	A	A	B	B	B	B	B	B	B	B	B	B	A	A	A	A	A	A	B	B	B	B	B	B	B	B	A	A	A	A	A	A	A	A	A	A	A	A	A	A	A	A	A
66.8981	218	218	A	A	A	A	A	A	A	A	A	A	A	A	A	B	B	B	B	B	B	B	B	B	B	B	B	B	B	B	B	B	B	B	B	B	B	B	B	B	A	A	A	A	B	B	B	B	A
23.6111	219	219	A	A	A	A	A	A	A	A	A	A	A	A	A	A	A	A	A	A	A	A	B	B	A	A	A	B	B	B	B	B	B	B	B	B	B	B	A	A	A	A	A	B	A	A	A	A	B
		221	A	A	A	A	A	A	B	A	B	B	B	B	B	B	A	A	A	C	C	A	A	A	A	A	A	A	A	A	A	A	A	A	B	B	B	B	B	B	B	B	B	A	A	A	A	A	B
		222	B	B	B	B	B	B	B	B	B	B	B	B	B	B	B	B	B	B	B	B	B	B	A	A	A	A	A	A	A	A	B	B	C	A	A	A	B	B	B	B	B	B	B	B	B	B	A
		223	B	B	B	B	B	B	B	B	A	A	A	A	A	A	A	A	A	A	B	B	B	B	A	B	B	B	B	B	B	B	A	A	A	A	A	C	A	A	A	A	A	A	A	B	B	B	B
		224	A	A	A	A	A	A	B	B	B	B	A	A	A	A	A	A	A	A	A	A	A	A	A	A	A	A	A	A	A	A	A	B	B	B	B	B	B	B	B	B	B	C	C	C	C	C	C
		225	B	B	B	B	B	B	B	B	B	B	B	B	B	B	B	B	B	A	A	A	A	A	A	A	A	A	A	A	A	A	A	A	A	A	A	A	B	B	B	B	B	B	B	B	B	B	B
56.6667	226	226	A	A	A	A	A	A	A	A	A	A	B	B	B	B	B	B	B	B	B	B	B	A	A	A	A	A	A	A	A	A	A	A	A	A	A	A	B	B	B	B	B	B	B	A	A	A	A
		227	B	B	B	B	B	B	B	B	B	B	B	B	B	B	B	B	B	B	B	B	B	B	C	B	B	B	B	B	B	A	A	A	A	A	A	A	A	A	A	A	A	A	A	A	A	A	A
19.6759	228	228	A	A	A	A	A	A	A	A	A	A	A	A	A	A	A	A	A	A	A	B	B	B	B	B	B	B	B	A	A	B	B	B	B	B	B	B	A	A	A	A	A	B	B	B	B	B	B
		229	A	A	A	B	B	B	B	B	B	B	B	B	B	B	B	B	B	C	C	A	A	A	B	B	B	B	B	B	B	B	B	B	B	B	B	A	A	A	A	A	B	B	B	B	B	B	B
3.78788	230	230	A	A	A	A	A	A	A	B	B	B	B	B	B	B	B	A	A	A	A	A	A	A	B	B	B	B	B	B	A	A	A	B	A	A	A	A	A	A	A	A	D	A	B	A	A	A	A
22.7273	232	232	A	A	A	A	A	A	A	A	A	A	A	A	A	A	A	A	A	A	A	B	B	B	B	B	B	B	B	B	A	A	A	A	A	A	A	A	A	A	A	A	A	A	A	B	B	B	B
		233	B	B	B	B	B	B	B	B	A	A	A	A	A	B	B	B	B	B	B	B	B	B	B	B	B	B	B	B	B	B	B	B	B	B	B	B	A	A	A	A	A	A	B	B	B	B	A
		234	A	A	A	A	A	A	A	A	A	A	A	A	A	A	A	C	B	B	B	B	B	B	A	A	A	A	A	C	C	C	C	A	A	A	A	A	B	B	B	B	B	B	B	B	B	B	B
61.3636	235	235	A	A	A	A	A	A	A	A	A	A	A	A	A	A	A	A	A	A	A	A	A	A	A	A	A	A	A	A	A	A	A	A	B	C	C	B	B	B	B	B	B	B	B	A	A	A	A
31.25	236	236	A	A	A	A	A	A	B	B	B	B	B	B	B	B	B	B	B	B	A	C	A	A	B	B	B	B	B	B	B	B	B	B	B	B	B	B	A	A	A	A	B	B	B	B	B	B	B
81.4394	237	237	A	B	B	B	B	B	B	B	B	B	A	A	A	A	B	A	A	A	A	A	A	A	B	B	B	B	B	B	B	B	B	B	B	B	B	B	B	B	B	B	B	B	B	B	B	B	B
		238	B	B	B	B	B	B	B	B	B	B	B	B	B	B	B	B	B	B	B	A	A	A	B	B	B	B	B	B	B	B	B	B	B	B	B	B	B	B	A	A	A	A	A	A	A	A	A
		239	B	B	B	B	B	B	B	B	B	B	B	B	B	B	B	B	B	B	B	B	B	B	A	A	A	A	A	A	A	A	A	A	A	A	A	B	A	A	A	A	B	B	B	B	B	B	B
106.061	240	240	A	A	A	A	A	A	B	B	B	B	B	B	B	B	B	B	B	B	B	B	B	B	A	A	A	A	A	A	A	B	B	C	B	B	B	B	A	B	B	B	B	B	B	B	B	B	B
		241	A	A	A	A	A	A	A	A	A	A	A	A	A	A	A	A	A	A	A	A	A	A	A	A	A	A	A	A	A	A	A	A	A	A	A	A	A	A	A	A	A	A	A	A	A	A	A
		242	B	B	B	B	B	B	B	B	B	B	B	B	B	B	B	B	B	B	B	B	B	C	B	B	B	B	B	B	A	A	A	A	A	A	A	A	A	A	A	A	A	A	A	A	A	A	A
146.25	243	243	A	A	A	A	B	B	B	B	B	B	B	B	B	B	B	B	B	B	B	B	B	B	A	A	A	A	A	A	B	A	A	A	A	A	A	A	B	B	B	B	B	B	B	B	B	B	B
		244	A	A	A	A	B	B	B	B	B	B	B	B	B	B	B	B	B	B	B	B	B	B	A	A	A	A	A	A	B	A	A	A	A	A	A	A	B	B	B	B	D	B	B	B	B	B	B
		245	A	A	A	A	A	A	A	A	A	A	A	A	A	A	A	A	A	A	A	A	A	A	B	B	B	B	B	B	B	B	B	B	B	B	B	B	B	B	B	B	B	B	B	B	B	B	B
43.75	246	246	B	B	B	B	B	B	B	B	B	B	B	B	B	B	B	B	B	B	A	A	A	A	A	A	A	A	A	A	A	A	B	B	B	B	B	B	A	A	A	A	A	A	A	A	A	A	B
		248	B	B	A	A	A	A	A	A	A	A	A	A	A	B	B	B	B	B	B	B	B	B	B	A	A	A	A	A	A	A	B	B	B	B	B	B	A	A	A	A	A	A	A	A	A	A	B
		249	A	A	A	A	A	A	A	A	A	A	A	A	A	A	A	A	A	A	A	A	A	A	A	B	B	B	B	B	B	A	A	A	A	A	A	A	A	A	A	A	D	A	A	A	A	A	A
		250	B	B	A	A	A	A	B	B	A	C	B	B	B	B	A	A	B	B	B	B	A	A	A	A	A	A	A	A	A	A	A	B	B	B	B	B	A	A	A	A	A	A	A	A	A	A	A
		251	B	B	B	B	B	B	B	B	B	B	B	B	A	A	A	A	A	A	A	A	A	A	B	B	B	B	B	B	B	B	B	A	A	A	A	A	A	A	A	A	A	C	C	C	C	C	C
59.375	252	252	B	A	A	A	A	A	A	A	B	A	A	A	A	A	A	B	B	B	B	B	B	B	B	B	B	B	B	B	B	B	B	B	B	B	B	B	A	A	A	A	A	A	A	A	A	A	A
		253	B	B	B	B	A	A	B	B	B	B	C	C	A	A	B	B	A	A	A	A	A	A	B	A	A	A	A	A	A	A	A	C	A	A	A	A	B	B	B	B	B	B	B	C	C	C	B
86.25	254	254	B	B	B	B	B	B	B	B	B	B	B	B	B	B	A	A	A	A	A	A	A	A	B	B	B	B	B	B	B	B	B	B	B	A	A	A	A	C	A	A	B	B	B	B	B	B	B
		255	B	B	B	B	B	B	B	B	B	B	B	B	B	B	B	B	B	B	B	B	B	B	A	A	A	A	C	C	A	A	A	A	A	B	B	B	A	A	A	A	A	A	B	B	B	B	B
		256	C	A	A	A	A	A	A	A	C	C	B	B	B	B	B	B	B	A	A	A	A	A	B	A	A	A	A	A	B	A	A	A	A	A	A	A	C	B	B	B	B	B	B	B	B	B	A
		257	A	A	A	A	A	A	A	A	A	A	A	A	A	A	A	A	A	A	A	A	A	A	A	A	A	A	A	A	A	A	A	A	A	A	A	A	B	A	A	A	A	C	B	B	B	B	B
79.1667	258	258	A	A	A	A	B	B	B	B	B	B	B	B	B	B	B	B	B	B	B	B	B	B	A	B	B	B	B	B	B	B	B	B	B	B	B	B	A	A	A	A	A	A	A	A	A	A	A
		259	A	A	A	A	A	A	A	A	A	A	B	B	B	B	B	B	B	B	B	A	A	B	A	A	A	A	A	B	A	A	A	B	B	B	B	B	A	A	A	A	A	B	B	B	B	B	B
16.6667	260	260	B	B	B	B	B	B	A	A	A	C	B	B	B	A	A	A	A	A	B	B	A	A	A	A	A	A	A	A	A	A	A	A	A	A	A	B	A	A	A	A	A	A	A	A	A	A	A
		261	A	A	A	A	A	B	B	B	B	C	A	A	B	B	B	B	B	B	B	B	B	B	C	B	B	B	B	B	B	B	B	B	B	B	B	A	B	B	B	B	B	B	B	B	B	B	B
		262	B	B	B	B	B	B	B	B	B	B	B	B	B	B	B	B	B	A	A	A	A	A	A	A	A	A	A	A	A	A	A	B	B	B	B	B	A	A	A	A	A	B	B	B	B	B	B
75	263	263	B	A	A	A	A	A	A	A	A	A	A	A	A	A	A	A	B	B	B	B	B	B	B	B	B	B	B	B	B	B	B	B	B	B	A	A	A	C	C	B	D	B	B	A	A	A	A
62.5	264	264	A	A	A	A	A	A	A	A	A	A	A	A	A	A	A	A	A	A	A	A	A	A	B	B	B	B	B	B	A	A	A	A	A	A	A	A	A	A	B	B	B	B	B	B	B	B	B
		265	B	B	B	A	A	A	A	A	A	A	A	A	A	A	A	A	A	A	A	A	A	A	A	A	A	A	A	A	A	B	B	B	B	A	A	B	A	A	A	A	A	C	C	C	C	C	A
97.9167	267	267	B	B	B	B	B	B	A	A	A	A	A	A	A	B	B	B	B	B	B	A	A	A	C	A	A	A	A	A	A	B	B	B	B	B	B	A	B	B	B	B	B	B	B	B	B	B	B
35	268	268	A	A	A	A	A	A	A	A	A	A	A	A	A	A	A	A	A	A	A	A	A	A	C	A	A	A	A	A	A	A	A	A	A	A	A	A	A	A	B	A	D	B	B	B	B	B	B
		269	B	B	B	A	A	A	A	A	A	A	A	A	A	C	A	B	B	B	B	B	B	B	B	B	B	B	B	B	B	B	B	B	B	B	B	B	B	B	B	B	B	B	B	A	A	A	A
		270	B	B	B	B	B	B	B	B	B	B	B	B	B	B	B	B	B	B	B	B	B	B	A	A	A	A	A	A	A	A	A	A	B	B	B	B	B	A	A	A	A	C	B	B	B	B	A
		271	C	C	C	C	C	C	C	B	B	A	A	A	A	B	B	B	B	B	B	A	A	A	A	A	A	A	A	A	A	A	A	A	A	A	A	A	B	B	B	B	B	A	A	A	A	A	A
		272	A	A	A	A	A	A	B	B	B	B	B	B	A	A	B	B	C	B	B	B	B	B	A	A	A	A	A	A	B	B	B	B	B	B	A	B	B	B	B	B	D	B	B	B	B	B	A
110.417	273	273	B	B	B	B	B	B	B	A	A	A	A	A	A	A	A	B	B	B	B	B	B	A	B	A	A	A	A	A	A	A	A	A	A	A	A	A	B	B	B	B	B	B	B	A	A	A	A
		274	B	B	B	B	A	A	A	A	A	A	A	A	A	A	B	B	B	B	B	B	B	B	B	B	B	B	B	A	A	A	A	A	A	A	A	A	A	A	A	A	A	A	A	A	A	A	A
		275	A	A	A	B	B	B	A	A	A	A	A	A	A	A	A	A	A	A	A	A	A	A	A	B	B	B	B	B	B	B	B	B	B	B	B	B	A	A	B	B	B	B	B	C	C	C	C
		277	A	B	B	B	B	B	B	B	B	A	A	A	A	A	A	B	B	B	B	B	B	B	B	B	B	B	B	B	B	B	B	B	B	B	B	B	A	A	A	A	A	A	A	A	A	A	A
87.5	278	278	A	A	A	B	B	A	A	A	A	A	A	A	A	A	A	C	A	A	A	A	A	A	B	A	A	A	A	A	A	A	A	A	A	B	B	B	A	A	A	A	A	A	A	A	A	A	A
		280	B	B	B	B	B	B	B	A	A	A	A	A	A	A	A	B	A	A	A	A	A	A	A	A	A	A	A	A	A	A	A	A	A	B	B	C	B	B	A	A	A	A	A	A	A	A	A
		281	B	B	B	B	B	B	B	A	A	A	A	A	A	A	A	A	A	A	B	B	B	B	B	B	B	B	B	B	B	B	B	B	B	B	B	B	B	B	A	B	B	B	B	B	B	B	B
		282	B	B	A	A	A	A	A	A	A	A	A	A	A	A	A	A	A	A	A	A	A	A	B	B	B	B	B	B	B	B	B	B	B	B	B	B	B	B	B	B	B	B	B	B	B	B	B
100	284	284	B	B	B	B	B	B	B	B	B	B	A	A	A	A	A	A	A	A	A	A	A	A	B	B	B	B	B	B	B	B	B	B	B	B	A	A	A	A	A	B	B	B	A	A	A	A	A
131.818	285	285	A	A	A	A	A	A	A	A	A	A	A	A	A	A	A	A	A	A	B	B	B	B	A	D	A	A	A	A	B	B	B	B	B	B	B	A	B	B	B	B	B	B	B	B	B	B	B
		286	B	B	B	B	B	B	B	B	B	B	B	B	B	B	B	B	B	B	B	B	B	B	A	B	B	B	B	B	B	B	B	B	B	B	B	B	B	B	B	B	B	B	B	B	B	B	B
		287	A	A	A	A	A	B	C	C	C	C	C	C	A	A	A	A	A	A	A	A	A	A	B	B	B	B	B	A	A	A	A	A	A	A	A	A	B	B	B	B	D	B	B	A	A	A	A
0	288	288	B	A	A	A	A	A	A	A	A	A	B	B	B	A	A	A	A	A	A	A	A	A	A	A	A	A	B	C	C	A	B	B	B	B	B	B	A	A	A	A	A	B	B	B	B	B	B
		289	C	C	C	C	A	A	B	B	B	B	B	B	B	B	B	A	A	A	A	A	A	A	A	A	A	A	A	A	A	A	B	A	A	A	B	B	A	A	A	A	A	B	A	A	A	A	A
109.091	290	290	A	A	A	A	A	A	A	A	B	B	B	B	B	B	B	B	B	B	B	B	B	B	A	A	A	A	A	A	A	A	A	A	A	A	A	A	B	A	A	B	B	B	A	A	A	A	A
		291	B	B	B	B	B	B	B	B	B	A	B	B	B	B	C	B	B	A	A	A	A	A	A	A	A	A	A	A	A	A	A	A	A	A	A	A	C	C	B	B	B	B	B	A	A	A	A
		292	A	B	B	B	B	B	B	A	A	A	A	A	A	A	A	A	A	A	A	A	A	A	B	A	A	A	A	A	A	A	A	A	A	A	A	B	B	B	B	B	B	B	B	B	B	B	B
		293	B	B	B	A	A	A	B	B	B	B	B	B	B	B	B	B	B	B	B	B	B	B	B	D	A	A	A	A	A	A	A	A	D	A	A	A	A	A	A	B	A	C	A	A	A	A	A
		294	B	B	B	B	B	B	B	B	B	B	A	A	A	A	A	A	A	A	A	A	A	A	A	A	A	A	A	A	A	A	A	A	A	A	A	A	A	A	A	A	A	B	B	B	B	B	B
104.545	295	295	A	B	B	B	B	A	A	A	B	B	B	B	B	B	B	B	B	B	B	B	B	A	B	A	A	A	A	A	A	A	A	A	A	A	A	A	B	B	B	B	B	B	B	B	B	B	A
		296	B	B	B	B	B	B	A	A	A	A	A	A	A	B	B	B	B	B	B	B	B	B	B	B	B	B	B	B	B	B	B	B	B	B	B	B	A	A	A	A	A	A	A	A	A	A	A
		297	A	A	A	C	B	B	B	B	A	A	A	A	A	A	A	A	A	A	A	A	C	C	B	B	B	B	B	B	B	B	B	B	B	B	B	B	B	B	B	B	B	B	C	C	C	C	C
9.09091	298	298	A	A	A	A	A	A	B	A	B	B	B	B	B	B	A	B	B	B	B	B	B	B	B	B	B	B	B	B	A	B	B	B	B	B	B	B	A	A	A	A	B	B	B	B	B	B	B
		299	A	A	A	A	A	A	A	A	A	A	A	A	A	A	A	A	A	A	A	A	B	B	B	A	A	A	A	A	A	A	B	B	B	B	D	B	B	B	B	B	B	B	B	B	B	B	B
		300	B	A	A	A	A	A	A	A	A	A	A	A	A	A	A	A	A	A	A	A	A	A	B	B	B	B	B	B	B	B	B	A	A	A	A	A	B	B	B	B	B	B	B	B	B	B	A
		301	A	A	A	A	A	A	B	B	B	B	B	B	B	B	B	B	B	B	B	A	A	A	B	A	A	A	A	A	A	A	A	A	A	A	A	A	A	A	A	A	A	A	A	A	A	A	A
		302	A	A	A	A	A	A	A	A	C	C	B	B	C	A	A	A	A	A	A	A	A	A	A	A	A	A	A	A	A	A	A	B	B	B	B	B	A	A	A	A	A	A	A	A	A	A	A
		303	C	A	A	A	A	A	A	A	A	A	A	A	A	A	A	B	B	B	B	B	B	B	A	A	A	A	A	A	A	A	A	A	A	A	A	A	A	A	A	A	A	A	B	B	B	B	B
106.818	304	304	A	A	A	A	A	A	A	A	A	A	A	A	A	A	A	A	A	A	A	B	B	B	A	A	A	A	A	A	A	B	B	B	B	B	B	A	A	A	A	A	A	A	A	A	A	A	A
		306	A	A	A	A	A	A	A	A	A	A	A	B	B	B	B	B	B	C	B	B	B	B	A	B	B	B	B	A	A	A	A	A	A	A	A	A	A	B	B	B	B	B	B	B	B	B	A
		307	D	A	A	A	A	A	A	A	A	B	B	B	B	B	B	B	B	B	B	B	B	B	B	A	A	A	A	A	A	A	A	A	A	A	A	A	A	A	A	A	D	A	A	A	A	A	A
		308	B	B	B	B	B	B	B	B	B	B	B	B	B	B	B	B	B	B	B	B	B	B	A	A	A	A	A	A	A	A	A	A	A	A	A	A	A	A	A	A	A	A	A	A	A	A	A
		309	B	B	B	B	B	B	B	B	B	A	A	A	A	A	A	B	B	B	B	B	B	B	B	B	B	B	B	B	B	B	B	B	B	A	B	B	B	B	B	B	B	B	B	B	B	B	B
		310	A	B	B	B	B	B	B	B	B	B	B	B	B	B	B	A	A	A	A	A	A	A	B	B	B	B	B	B	A	B	A	A	A	B	B	B	B	B	B	B	B	B	B	B	B	B	B
95.4545	311	311	B	B	B	B	A	A	A	A	A	A	A	A	A	A	A	A	A	A	A	B	B	B	A	A	A	A	A	A	A	A	A	A	A	B	B	B	A	A	A	A	A	A	A	A	A	A	A
		312	B	B	B	B	B	B	B	B	B	B	A	A	A	A	A	A	A	A	A	A	A	A	A	A	A	A	A	A	A	A	A	A	A	B	B	B	A	A	A	A	A	C	B	B	B	B	B
		314	B	A	A	A	A	A	A	A	A	A	A	A	A	A	C	C	B	C	C	A	A	A	A	A	A	A	A	A	A	A	A	A	A	A	A	A	B	B	B	B	A	A	A	A	A	A	A
90.9091	315	315	A	A	A	A	A	A	A	A	A	A	B	B	B	B	A	B	B	B	B	B	A	B	B	B	B	B	B	B	A	A	A	A	A	A	A	A	A	A	A	A	A	A	A	A	A	A	A
		316	B	B	B	B	B	B	B	B	B	B	B	B	B	B	A	A	A	A	A	A	B	B	B	B	B	B	B	B	B	B	B	B	B	B	B	B	A	C	C	C	B	A	B	B	B	B	B
		317	B	B	B	B	B	B	B	B	B	B	B	B	B	B	B	B	B	B	B	B	A	A	B	C	C	C	C	C	C	C	C	A	A	B	B	B	B	B	B	B	B	B	B	B	B	B	A
		318	A	A	A	A	A	A	B	B	B	B	B	B	B	B	B	B	B	B	B	B	B	B	A	A	A	A	A	A	A	A	A	A	A	A	B	B	A	A	A	A	A	A	A	A	A	A	A
		319	B	B	B	B	B	B	B	B	B	B	B	B	B	B	B	C	A	A	A	A	A	A	A	A	A	A	A	A	A	A	A	A	A	A	A	B	B	B	B	B	B	B	B	B	B	B	B
		321	A	A	A	A	A	A	A	A	A	A	A	A	B	B	B	B	B	B	B	B	B	B	A	A	A	A	A	A	A	A	A	A	A	A	A	A	B	C	B	B	B	C	C	C	C	C	C
		322	A	A	A	A	A	A	B	B	B	B	B	B	B	B	B	B	B	B	B	B	B	B	A	A	A	A	A	A	A	A	A	B	A	A	A	B	A	A	A	A	A	A	A	A	A	A	A
		323	A	A	A	B	A	A	A	A	A	A	A	A	A	A	C	A	A	B	B	B	A	A	B	A	A	A	A	A	A	A	A	A	A	A	A	A	A	A	A	A	A	B	B	B	B	B	B
		324	A	B	B	B	B	B	B	B	B	A	A	A	A	A	A	A	A	C	C	C	C	C	B	B	B	B	B	B	B	B	B	B	B	B	B	B	B	A	B	A	A	A	A	A	A	A	A
15.9091	325	325	A	C	B	A	A	A	A	B	A	A	A	A	A	A	A	A	A	A	A	A	A	A	A	A	A	A	A	A	A	A	A	A	A	A	A	A	B	B	B	B	B	B	B	B	B	B	B
		326	A	A	A	A	A	A	A	A	A	A	A	A	A	A	A	A	A	A	A	B	B	B	A	A	A	A	A	A	A	A	A	B	B	B	B	B	A	A	A	A	A	A	A	A	A	A	B
		327	A	A	A	B	B	B	B	B	B	B	B	B	B	B	A	A	A	A	A	B	B	B	B	B	B	B	B	B	B	B	C	C	C	C	A	A	B	B	B	B	B	B	B	B	B	B	B
		328	B	A	A	A	A	A	A	A	A	A	A	A	A	A	A	A	A	A	A	A	A	B	C	B	B	B	B	B	B	B	C	C	A	A	B	B	A	A	B	B	B	B	B	B	B	B	B
113.636	330	330	A	B	B	B	B	B	C	B	B	B	B	B	B	B	B	B	B	B	B	B	B	B	A	A	A	A	A	A	B	B	B	B	B	B	B	B	B	B	B	B	B	C	B	B	B	B	B
113.636	331	331	A	A	A	A	A	A	A	B	A	A	A	A	A	A	A	A	A	A	A	A	A	A	A	A	A	A	A	A	B	B	A	A	A	A	A	A	B	B	B	B	B	B	B	B	B	B	B
8.18182	334	334	A	A	A	A	A	A	B	B	B	A	A	A	A	A	A	A	A	A	A	A	C	A	A	A	A	A	A	A	A	B	B	A	A	A	A	A	A	A	B	B	B	A	A	A	A	A	A
		335	B	B	B	B	B	B	B	B	B	B	A	A	A	B	B	B	B	A	A	A	A	A	A	A	A	A	A	A	A	A	A	A	A	A	B	B	B	B	A	A	A	A	A	A	A	A	A
63.6364	336	336	A	A	A	A	A	A	A	A	A	A	A	A	A	B	B	A	A	A	A	A	A	A	A	A	A	A	A	A	B	B	A	A	A	C	C	C	B	B	B	B	D	B	B	B	B	B	B
		337	A	A	A	A	A	A	A	A	A	A	A	A	A	A	A	A	A	A	A	A	A	A	B	B	B	B	B	B	B	B	A	A	A	A	B	A	A	A	A	A	A	A	A	A	A	A	A
106.818	338	338	B	B	B	B	B	B	B	B	B	B	B	B	B	B	B	B	B	B	B	B	A	A	A	A	A	A	A	A	A	B	B	B	A	A	A	A	B	B	B	B	B	A	A	A	A	A	A
		339	A	A	A	A	A	A	A	A	A	A	A	A	A	B	B	B	B	A	A	A	A	A	B	B	B	B	B	B	B	B	A	A	A	B	B	B	B	B	B	B	B	C	C	C	C	C	C
106.667	340	340	A	A	A	A	A	A	A	A	A	A	A	A	B	B	B	B	B	B	B	B	B	B	B	B	B	B	B	B	A	A	A	A	A	A	A	A	B	B	B	B	B	B	B	B	B	B	B
75.5556	342	342	A	A	A	A	B	B	B	B	B	B	A	A	A	A	A	A	A	A	A	A	A	A	B	B	B	B	B	B	B	B	B	B	B	B	B	B	B	B	B	B	C	A	A	A	A	A	A
35.5556	343	343	B	B	B	B	B	A	A	A	A	A	C	A	A	A	A	A	A	A	A	A	B	B	B	B	B	B	B	B	B	B	B	B	A	A	A	A	B	B	A	A	A	A	B	B	B	B	B
102.222	344	344	B	B	B	B	B	B	B	B	B	B	B	B	B	B	B	B	B	C	C	C	C	B	B	B	B	B	B	B	B	B	B	A	A	B	B	B	A	A	A	A	A	A	B	B	B	B	B
		345	B	C	C	C	C	C	C	B	B	B	A	A	A	A	A	A	A	A	A	A	A	A	B	B	B	B	B	B	B	B	B	B	B	B	B	B	A	A	C	A	B	B	B	B	B	B	B
		346	B	B	B	B	B	A	A	A	A	A	A	A	A	B	B	A	A	A	A	A	A	C	B	C	A	A	A	A	A	A	A	B	B	B	B	B	B	B	B	B	B	A	A	A	A	A	A
		347	A	A	A	A	A	A	A	A	A	A	A	A	A	A	A	A	A	A	A	A	A	A	A	A	A	A	A	A	A	A	A	B	B	B	B	A	A	A	A	A	B	B	B	B	B	B	A
		348	B	A	A	A	A	A	A	A	A	A	A	A	A	A	A	A	A	A	B	B	B	B	B	B	B	B	B	B	B	B	B	B	B	B	B	B	B	B	B	A	B	A	A	A	A	A	A
111.111	359	349	A	A	A	A	A	A	A	A	A	A	A	A	A	A	A	A	A	A	A	A	A	A	B	B	B	B	B	B	B	A	A	A	A	A	A	A	A	A	A	A	A	A	A	A	A	A	A
		350	B	A	A	A	B	B	B	B	B	B	B	B	B	B	B	B	B	B	B	B	B	A	A	A	A	A	A	A	A	A	A	A	A	A	A	B	B	A	A	A	A	A	A	A	A	A	A
		351	A	A	A	A	A	A	A	A	A	B	B	B	B	B	B	B	B	B	B	B	B	B	B	B	B	B	B	B	A	A	A	A	A	A	A	A	B	B	B	B	B	B	A	A	A	A	A
		352	A	A	A	A	B	B	B	B	B	B	B	B	B	B	B	B	B	A	A	B	B	B	B	B	B	B	B	B	B	B	B	B	B	B	B	B	C	C	A	A	B	B	B	A	A	A	A
		353	B	B	B	B	B	B	B	B	B	B	B	B	B	B	A	A	A	A	A	A	A	A	B	B	B	B	B	B	B	B	B	B	B	B	B	B	A	B	B	B	B	B	B	B	B	B	B
		354	A	A	A	A	A	B	B	B	B	B	B	B	B	B	B	B	B	B	B	B	B	B	B	B	B	B	B	B	B	A	A	B	B	B	B	B	A	B	B	B	B	A	A	A	A	A	A
		355	A	A	A	A	A	A	A	A	A	B	B	B	B	C	B	B	B	B	B	B	B	C	A	B	B	B	B	B	B	B	A	A	A	A	A	B	C	C	C	C	C	B	A	A	A	A	A
		356	B	B	B	B	B	C	C	C	C	C	C	C	C	C	C	C	C	A	A	A	A	A	B	B	B	B	B	B	B	B	B	B	B	B	A	A	A	A	A	A	A	A	A	A	A	A	A
		359	B	B	B	C	B	B	B	A	A	A	A	A	A	B	A	A	A	B	B	B	B	B	A	A	A	A	B	B	B	B	B	B	B	B	A	A	A	A	A	A	B	B	B	B	B	B	C
		360	B	B	B	B	B	B	B	B	B	B	B	B	B	B	B	B	B	A	A	A	A	A	B	B	B	B	B	B	B	B	B	A	C	A	A	A	B	B	B	B	B	B	B	B	B	B	B
		361	A	A	A	A	A	A	A	A	A	A	A	A	A	A	C	C	C	C	C	C	A	A	A	A	A	A	A	A	A	A	A	A	A	A	A	A	B	B	A	A	B	A	A	A	A	A	A
		362	B	B	B	B	B	A	A	A	A	A	A	A	A	A	A	A	A	A	A	B	B	B	B	A	A	A	A	A	A	A	A	A	A	A	A	A	A	A	A	A	A	B	B	B	B	B	B
84.4444	363	363	A	A	A	A	A	A	A	B	B	A	A	A	A	A	A	A	A	B	B	B	B	B	A	A	A	A	A	A	A	C	B	B	C	C	B	A	A	A	A	A	A	A	A	A	A	A	A
		364	B	B	B	B	B	B	B	B	B	B	B	B	B	B	B	B	B	B	B	C	C	C	B	A	A	A	A	A	A	A	A	A	A	A	A	A	A	A	A	A	A	A	A	A	A	A	A
33.3333	365	365	B	A	A	A	A	A	B	B	B	B	B	B	B	B	B	B	B	B	B	B	B	B	B	B	B	B	B	B	B	B	B	A	A	A	A	A	A	A	A	A	B	B	B	B	B	B	B
		366	B	B	B	B	B	B	B	B	B	B	B	B	B	A	A	A	A	A	A	A	A	A	B	B	B	B	A	A	A	A	A	A	A	A	A	A	A	A	A	A	A	A	A	C	C	C	C
33.3333	367	367	A	A	A	A	A	A	B	B	B	B	B	B	B	A	A	A	A	A	A	A	A	B	A	A	A	A	A	A	A	A	A	A	A	A	A	A	B	B	B	B	B	B	B	B	B	B	A
		368	A	B	B	B	B	D	C	C	C	C	A	A	A	A	D	A	A	A	A	A	A	A	A	C	C	C	B	B	D	D	C	A	A	A	B	A	B	B	B	C	B	B	B	B	B	B	B
26.6667	369	369	A	A	A	A	A	A	A	A	A	A	A	A	A	A	A	A	A	A	A	A	B	B	A	A	A	A	A	B	B	B	B	B	A	A	A	B	B	B	B	B	B	B	B	B	B	B	B
		370	A	A	A	A	A	A	B	B	B	B	B	B	B	B	B	B	B	B	B	B	B	B	B	B	B	B	B	B	B	B	B	B	B	B	B	A	B	B	B	B	B	B	B	B	B	B	B
93.3333	371	371	B	B	B	B	B	B	B	B	B	B	B	B	B	B	B	B	B	B	B	B	B	B	A	A	A	A	B	B	B	A	A	A	A	A	A	B	B	B	B	A	A	A	A	A	A	A	A
		372	A	A	A	A	A	A	A	A	A	A	A	A	A	A	A	A	A	A	A	A	A	A	C	C	C	C	B	B	B	B	C	A	A	A	A	A	A	A	A	B	D	A	B	B	B	B	B
		373	B	A	A	A	A	A	A	B	B	B	B	B	B	B	B	B	B	B	B	B	B	C	B	B	B	B	B	B	B	B	A	A	A	B	C	B	A	B	B	B	A	A	A	A	A	A	A
42.2222	374	374	A	A	A	A	A	A	A	C	A	B	B	B	A	A	A	A	A	A	A	A	A	A	B	B	B	B	B	B	B	B	B	B	B	B	B	A	B	B	B	B	B	A	A	A	A	A	A
		375	A	A	A	A	A	A	A	A	A	A	A	A	A	A	A	A	A	A	A	A	A	A	B	B	B	B	B	B	B	B	B	B	B	B	B	B	A	A	A	A	B	A	A	A	A	A	A
		376	A	A	A	A	A	A	A	A	A	A	A	A	A	A	A	A	A	A	A	A	A	A	A	A	A	A	A	A	A	A	A	A	A	A	A	B	B	B	B	B	B	B	A	A	A	A	A
		377	B	B	B	B	B	B	B	B	B	B	B	B	A	A	A	A	A	B	B	B	B	B	A	A	A	A	A	A	A	A	A	A	A	A	A	B	A	A	A	A	A	B	B	B	B	B	B
42.2222	378	378	A	A	A	A	A	A	A	A	A	A	A	A	A	B	B	B	B	A	B	B	B	B	A	A	A	A	A	A	A	A	A	A	A	A	A	A	A	A	A	A	A	A	A	A	A	A	A
		379	A	A	A	A	A	B	A	A	A	A	A	A	A	A	A	A	A	A	A	A	A	C	B	B	B	B	B	B	B	B	C	B	B	B	B	B	A	A	A	A	A	A	B	B	B	B	B
		380	A	A	A	A	A	A	A	A	B	B	B	B	B	B	B	B	B	B	A	A	A	A	C	C	C	C	C	A	A	A	A	A	A	A	A	A	A	A	A	A	A	A	A	A	A	A	A
		381	B	B	B	B	B	B	B	B	B	C	C	B	B	C	C	A	A	A	A	A	A	A	A	A	A	A	A	A	A	A	A	A	A	A	A	A	A	A	A	A	A	A	A	A	A	A	A
66.6667	382	382	B	B	B	B	B	B	A	A	A	A	A	A	A	A	A	A	A	A	A	A	B	B	B	A	A	A	A	B	B	B	B	B	B	B	B	A	B	B	B	B	A	A	A	A	A	A	B
		383	A	A	A	A	A	B	B	B	B	B	B	B	B	B	B	B	B	B	B	B	B	B	A	A	A	A	A	B	B	B	B	B	B	B	B	B	A	A	A	A	A	A	A	C	C	B	B
102.222	384	384	B	B	A	B	B	B	B	B	B	B	A	A	A	A	A	A	A	A	A	A	A	B	A	B	B	B	B	B	B	B	B	A	A	A	A	A	A	A	A	A	A	A	A	A	A	A	A
0	385	385	B	B	A	A	A	A	A	A	A	A	A	A	A	A	B	B	B	B	B	B	B	B	B	B	B	B	B	A	A	A	A	A	A	A	A	A	B	B	B	B	B	B	B	B	B	B	B
		386	D	A	A	A	A	A	A	A	A	A	A	A	A	A	A	A	A	A	A	A	A	A	A	A	A	A	A	A	A	A	A	A	A	A	A	A	A	A	C	C	D	A	A	A	A	A	A
		387	B	B	B	B	B	B	A	A	A	B	B	B	B	B	B	B	B	B	B	B	B	B	A	A	A	A	A	A	A	A	A	A	A	A	A	A	B	B	B	B	B	B	B	B	B	B	B
80.4348	389	389	B	B	B	B	A	A	A	A	A	A	A	A	C	C	A	A	A	B	B	B	B	B	A	A	A	A	A	A	A	A	A	A	A	A	A	A	A	A	A	C	D	B	B	A	A	A	A
132.609	390	390	A	A	A	A	A	A	A	A	A	A	B	B	B	B	B	C	B	B	B	B	B	B	B	B	B	B	B	B	B	C	C	A	B	B	B	B	A	A	A	A	A	B	B	B	B	B	B
		391	A	A	A	A	A	A	A	A	A	A	A	A	A	A	A	B	A	A	A	A	A	A	B	A	A	A	A	A	A	A	A	A	A	A	A	A	A	A	A	A	A	A	A	A	A	A	A
26.087	392	392	A	A	A	A	A	A	A	A	A	B	B	B	B	B	B	B	A	A	A	A	A	A	A	C	C	C	C	A	C	B	A	A	A	A	A	A	B	B	B	B	A	B	B	B	B	B	B
43.4783	393	393	B	B	B	B	B	B	B	B	B	B	B	B	B	B	B	B	B	A	A	A	A	A	B	B	B	B	B	B	B	B	B	B	B	B	B	B	B	A	A	A	A	B	B	B	B	B	B
		394	A	A	A	A	A	A	A	A	A	A	A	A	A	A	A	A	B	B	B	B	A	A	B	B	B	B	B	B	B	A	A	A	A	A	C	B	A	B	B	B	B	B	B	C	C	C	A
110.87	395	395	A	B	B	B	B	B	B	B	B	B	B	B	A	A	A	A	D	A	A	A	A	A	B	B	B	B	B	B	B	B	B	B	B	B	B	B	B	B	B	B	B	B	B	B	B	B	C
		396	A	A	A	A	A	A	B	B	B	A	A	A	A	B	B	B	B	B	B	D	C	B	B	B	B	B	B	A	A	A	A	A	B	B	B	B	A	A	A	D	B	B	B	B	B	B	B
		397	A	A	A	A	A	A	A	A	A	A	A	A	A	A	A	B	B	B	A	A	A	A	B	A	A	A	A	A	A	A	B	B	B	B	C	C	B	B	A	A	A	B	A	A	A	A	B
145.652	399	399	A	A	A	A	A	A	A	A	A	A	A	A	A	A	A	A	A	A	A	B	B	B	B	A	A	A	A	A	A	A	A	B	B	B	A	A	B	B	B	B	B	B	A	A	A	A	A
		400	A	A	A	A	A	A	A	B	B	B	B	B	B	B	B	B	B	B	B	B	B	B	A	A	A	A	A	A	A	A	A	A	A	A	B	B	A	A	A	A	A	A	A	A	A	A	A
		402	A	A	A	A	B	B	B	B	B	B	B	B	B	B	B	B	B	B	B	B	A	A	B	B	B	B	B	B	B	B	B	A	A	A	A	A	B	B	B	B	B	B	B	B	B	B	B
102.174	403	403	B	A	A	B	B	B	B	B	B	B	B	B	B	A	A	A	A	A	A	A	B	B	B	B	B	B	B	B	B	B	B	A	A	A	A	A	B	B	B	B	B	B	B	B	B	B	B
		404	B	B	B	B	B	B	B	B	A	A	A	A	A	A	A	A	A	A	A	A	A	A	A	B	B	B	B	B	B	B	B	B	B	B	B	A	A	A	A	A	A	A	A	A	A	A	A
84.7826	405	405	A	A	A	A	B	B	B	B	B	B	B	B	B	B	B	B	B	B	B	B	B	B	B	B	B	B	B	A	A	A	A	C	D	C	A	A	B	B	B	B	B	A	B	B	B	B	B
		406	B	B	A	A	B	B	B	B	B	B	B	B	B	B	B	B	B	B	B	B	B	B	A	B	B	B	B	B	A	A	A	A	A	A	A	A	C	C	C	C	B	B	C	A	A	A	A
45.6522	407	407	B	B	B	B	A	A	A	A	A	A	A	A	A	A	A	A	A	A	A	A	A	A	B	B	A	A	A	A	A	A	A	B	B	B	A	A	B	C	C	C	D	A	A	A	A	A	A
80.4348	409	409	B	B	B	B	B	B	B	B	B	B	B	B	B	B	B	B	B	B	B	B	B	B	A	A	A	A	A	A	B	B	B	B	B	B	B	B	A	A	A	A	B	B	B	B	B	B	B
43.4783	410	410	A	A	A	A	A	A	A	A	A	A	A	A	A	B	B	B	A	A	A	A	A	A	B	B	B	B	A	A	B	B	B	B	B	C	A	B	B	B	B	B	B	B	B	B	B	B	B
50	411	411	B	B	B	B	B	B	B	B	A	A	A	A	A	A	A	B	B	A	A	A	A	A	B	B	B	B	B	B	B	B	B	A	A	A	A	A	A	A	A	A	A	A	A	A	A	A	A
		413	A	A	A	A	A	A	A	A	B	B	B	B	B	B	B	B	C	A	A	A	A	A	A	A	A	A	A	A	A	A	A	A	A	A	A	A	A	A	A	A	B	B	B	B	B	B	B
		414	A	A	A	A	A	A	B	B	B	B	B	B	B	B	B	B	B	B	B	B	B	B	B	B	B	B	B	B	A	A	A	A	A	A	A	A	A	A	B	B	B	B	B	B	B	B	B
43.4783	415	415	B	B	B	B	B	B	B	A	B	B	B	B	B	B	B	B	B	B	B	B	B	B	B	B	B	B	B	A	A	C	C	B	B	B	B	A	B	B	B	B	B	B	A	B	B	B	B
		416	A	A	A	A	A	B	B	A	A	A	A	A	A	A	B	A	A	A	A	B	B	B	B	B	B	B	B	B	A	A	A	B	B	B	B	B	A	A	A	A	B	A	A	A	A	A	A
		417	A	A	A	A	A	A	A	A	A	A	A	A	C	C	C	C	C	C	C	A	A	A	A	A	A	A	A	A	A	B	B	B	B	B	B	B	C	A	A	A	A	A	A	A	A	A	A
		418	A	A	A	A	A	A	A	A	A	A	A	A	A	B	B	B	B	B	B	B	B	B	A	A	A	A	A	A	A	A	A	A	A	B	B	B	A	A	A	A	A	B	B	B	B	B	B
		419	A	A	A	A	B	B	B	B	B	B	B	B	B	B	B	B	B	B	B	B	B	B	B	B	B	B	B	B	B	B	B	B	B	B	B	B	A	A	A	A	A	A	A	A	A	A	A
32.0755	420	420	A	B	B	B	B	B	B	A	A	A	A	A	A	B	A	A	A	A	A	A	A	A	B	B	B	B	B	B	B	B	B	B	B	B	B	B	A	A	A	A	A	A	B	B	B	B	B
		422	A	A	A	A	A	A	A	A	A	A	A	A	A	A	A	B	B	A	A	A	A	A	B	B	B	B	B	A	A	C	C	B	B	B	B	A	B	B	B	B	B	B	B	B	B	B	B
116.981	423	423	B	B	B	B	B	B	B	B	A	A	A	A	A	A	A	A	A	A	A	A	A	B	A	A	A	A	A	A	B	B	B	B	B	A	A	A	A	B	B	B	D	B	B	B	B	B	B
105.66	424	424	B	C	C	A	A	B	A	A	A	A	A	A	B	B	B	B	B	B	B	B	B	B	B	B	B	B	B	B	B	B	B	A	A	A	A	B	A	A	A	A	A	A	A	A	A	A	A
		425	A	A	A	A	A	A	A	A	A	A	A	A	A	A	B	B	C	C	C	A	A	B	A	A	A	A	A	A	B	B	B	B	B	B	B	B	B	C	C	C	A	C	C	C	C	C	B
		426	B	A	A	B	B	B	B	B	B	B	B	B	B	B	B	B	B	A	A	A	A	A	A	A	A	A	A	A	A	A	A	A	A	A	A	A	A	A	A	A	A	A	A	A	A	A	A
		427	A	A	A	A	A	A	A	A	A	A	A	A	A	A	A	A	A	A	A	A	A	A	A	C	C	C	C	C	B	B	B	A	A	A	A	A	B	B	B	B	B	A	A	A	A	A	A
		428	A	A	B	B	B	B	B	B	B	B	B	B	B	B	B	B	B	B	B	B	B	B	B	B	B	B	B	B	B	B	B	B	B	B	B	B	A	A	A	A	A	A	A	A	A	A	A
39.6226	429	429	A	B	B	A	A	A	A	A	A	A	A	A	A	A	A	B	B	B	B	B	B	B	B	B	B	B	B	B	B	B	B	B	B	B	B	A	B	B	B	B	B	B	B	A	A	A	A
81.1321	430	430	B	B	B	B	B	B	B	B	B	B	C	C	B	B	B	B	B	B	B	C	C	B	B	B	B	B	B	B	A	A	A	A	A	A	A	B	A	A	B	B	B	B	B	B	B	B	A
		431	B	B	B	B	B	B	B	B	B	B	B	B	B	B	B	B	B	B	B	A	A	B	A	A	A	A	A	A	A	A	A	A	A	B	B	B	A	A	A	A	A	A	A	A	A	A	A
88.6792	432	432	B	A	A	A	A	A	A	A	A	C	B	B	B	B	A	A	A	A	A	A	B	B	A	A	A	A	A	A	A	A	A	A	A	A	A	A	B	B	B	B	A	A	A	A	A	A	A
		433	A	A	A	A	A	A	A	A	A	A	A	A	A	A	A	A	A	A	A	A	A	A	A	A	A	A	A	A	A	A	A	A	B	B	B	B	A	B	B	B	B	B	C	C	C	C	C
		434	A	A	A	A	A	A	A	A	A	A	C	C	C	C	C	C	C	C	A	A	A	B	A	A	A	A	A	A	A	A	B	B	B	B	C	B	B	B	B	A	A	A	A	A	A	A	C
103.774	436	436	B	B	B	B	B	B	B	B	B	B	B	B	B	B	B	B	B	B	B	B	B	B	C	C	C	C	B	B	B	B	B	B	B	B	B	A	C	A	A	A	A	A	A	A	A	A	A
		437	B	B	B	B	B	B	B	B	B	B	B	B	B	B	B	B	B	B	B	B	B	B	B	B	B	B	B	B	B	B	B	B	B	B	B	B	B	A	A	A	A	A	A	A	A	A	A
		439	A	A	A	A	A	A	A	A	A	A	A	A	A	A	A	A	A	A	A	A	A	A	A	A	A	A	B	B	B	A	A	A	A	B	B	B	B	C	A	A	A	A	B	B	B	B	B
11.3208	440	440	B	B	B	B	B	B	A	A	B	B	B	B	A	A	A	A	A	A	A	A	A	A	A	C	A	A	A	A	C	C	A	A	A	A	A	B	A	A	A	A	A	A	A	A	A	A	A
77.3585	441	441	B	B	B	B	B	A	A	A	A	A	A	A	A	A	A	A	A	A	A	A	A	A	A	A	A	A	A	A	B	B	B	A	A	A	A	A	A	A	A	A	A	A	A	A	A	A	B
		442	A	A	A	A	A	A	A	A	A	A	A	A	A	A	A	A	A	A	A	A	B	B	A	A	A	A	A	A	A	A	A	A	A	A	A	B	C	A	A	A	A	B	C	C	C	C	A
		443	B	B	B	B	B	B	B	B	B	B	A	A	A	A	A	A	B	B	B	B	B	B	B	B	B	B	B	B	A	A	A	A	A	A	A	A	C	B	B	B	B	B	B	B	B	B	B
		444	A	A	A	C	C	B	B	B	B	B	B	B	A	A	A	A	A	A	A	A	A	A	A	A	A	A	A	A	A	A	A	A	A	A	A	A	B	B	B	B	B	B	B	B	B	B	B
118.868	446	446	A	A	A	B	B	B	B	B	B	B	A	A	A	A	A	A	A	A	A	B	B	B	A	A	A	A	A	A	A	B	B	B	B	B	B	B	B	B	B	B	B	B	B	B	B	B	A
		447	B	B	B	B	B	B	B	B	B	B	B	B	B	B	B	B	B	C	C	A	A	A	A	A	A	A	A	A	A	A	A	A	A	A	A	B	A	A	A	A	A	A	A	A	A	A	A
69.8113	448	448	B	A	A	A	A	A	A	A	A	A	B	B	B	B	B	B	B	B	B	B	B	B	B	B	B	B	B	B	B	B	B	B	B	A	A	A	B	B	B	B	B	B	B	B	B	B	B
		449	A	A	A	A	A	A	A	A	A	A	A	A	A	A	A	A	A	A	A	A	A	A	B	B	B	B	B	B	B	B	B	B	B	B	B	B	B	B	B	B	B	B	A	A	A	A	A
		450	B	A	A	A	A	A	A	A	B	B	B	B	B	B	B	B	B	B	B	A	A	A	A	A	A	A	A	A	A	A	A	A	A	B	B	B	C	C	C	C	B	B	A	A	A	A	A
13.2075	451	451	A	A	A	A	A	A	A	A	A	A	A	A	A	A	A	A	A	A	B	B	B	B	A	A	A	A	A	A	A	A	A	A	A	A	A	A	B	B	B	B	D	B	B	B	B	B	B
		452	B	B	B	B	B	B	B	B	B	B	A	A	A	A	A	A	A	A	A	A	A	A	B	B	B	B	B	B	B	B	B	A	A	A	A	A	A	A	A	A	A	B	B	B	B	B	B
		453	B	B	B	B	B	B	B	B	A	A	A	A	A	A	A	A	A	A	A	A	A	A	A	A	A	A	A	A	A	A	A	A	A	A	A	A	A	A	A	A	B	C	C	C	C	C	B
		454	A	A	A	A	A	A	A	B	B	B	A	A	C	A	A	A	A	A	A	A	A	A	B	B	B	B	B	B	A	A	A	B	B	A	A	A	A	A	A	A	A	A	A	A	A	A	A
		455	B	B	B	B	B	B	B	B	B	B	A	A	A	A	A	A	A	A	A	C	B	B	B	B	B	B	B	B	B	B	B	B	B	B	B	B	B	B	B	B	B	A	A	A	A	A	A
		456	B	B	B	B	B	B	B	A	A	A	A	A	A	A	A	A	A	A	A	B	B	B	B	B	B	B	B	B	B	B	B	B	B	B	A	C	A	A	A	A	D	A	B	B	B	B	B
		458	B	B	B	B	B	B	B	A	A	A	A	A	A	A	B	B	B	B	B	B	A	A	A	A	A	A	A	A	A	A	A	A	A	A	A	A	B	B	B	B	B	B	A	A	A	A	B
		459	A	B	B	B	B	B	B	B	B	B	B	B	B	B	B	B	B	B	B	B	B	B	A	A	A	A	A	A	A	A	A	A	A	A	A	B	A	A	A	B	C	A	B	B	B	B	B
		460	A	A	A	A	A	A	A	A	A	A	A	A	A	A	A	A	A	A	A	A	A	A	A	B	B	B	B	B	B	A	C	C	D	C	C	B	A	A	A	A	A	A	A	A	A	A	A
		462	B	B	B	A	A	A	A	A	A	A	A	A	A	A	A	A	A	A	A	A	A	A	A	A	A	A	A	A	A	A	A	A	A	A	A	A	B	B	B	B	B	B	B	B	B	B	B
		463	A	A	A	A	A	A	A	C	A	A	A	A	A	A	A	A	A	A	A	B	B	B	A	A	A	A	A	A	A	A	A	A	B	B	B	B	B	B	B	B	B	B	B	B	B	B	C
79.2453	464	464	A	A	A	B	A	A	A	A	A	A	A	A	A	B	B	B	B	B	B	B	B	B	B	A	A	A	A	A	A	A	A	C	A	B	B	B	A	A	A	A	A	A	B	B	B	B	B
		465	A	B	B	B	B	B	A	A	A	C	B	B	C	C	C	C	C	C	C	C	C	C	A	A	B	B	B	B	B	B	A	B	B	B	B	B	C	B	B	B	B	A	A	A	A	A	A
		466	B	B	B	B	B	B	B	B	A	A	A	A	A	A	A	A	A	B	B	B	B	B	A	A	A	A	A	A	B	B	A	A	A	A	A	B	A	A	A	A	A	A	A	A	A	A	A
73.5849	467	467	A	B	B	B	B	B	B	B	B	B	B	B	B	A	A	A	A	A	A	C	C	C	B	B	B	B	D	A	B	B	B	B	A	B	A	B	A	A	A	A	A	A	A	A	A	A	A
		468	A	A	A	B	B	B	B	B	B	B	B	B	B	B	B	B	B	B	B	B	B	B	B	B	B	B	B	B	B	A	A	A	A	B	B	B	B	B	B	B	B	B	B	B	B	B	B
		469	A	A	A	B	A	A	A	B	B	A	A	A	A	A	B	C	C	C	A	A	A	A	B	A	A	A	A	A	A	A	A	B	B	B	B	B	A	A	A	A	A	A	A	A	A	A	A
31.0345	470	470	A	A	A	A	A	A	B	B	B	B	B	B	B	B	A	A	A	A	A	A	A	A	B	B	B	B	B	A	A	A	A	A	A	A	A	A	A	A	A	A	A	B	B	B	B	B	A
75.8621	471	471	A	A	A	A	A	A	A	A	A	B	B	B	B	B	B	B	B	B	B	B	B	C	A	B	B	B	A	A	A	B	B	B	B	B	B	A	A	A	B	A	A	A	A	A	A	A	A
82.7586	472	472	B	B	B	C	B	B	C	C	A	C	B	B	B	B	B	B	B	B	B	B	B	B	B	B	B	B	B	B	B	B	B	B	B	B	A	A	B	D	B	A	A	A	A	A	A	A	A
53.4483	473	473	A	A	A	A	A	A	A	B	B	B	A	A	A	A	A	A	A	A	B	B	B	B	A	A	C	C	A	A	A	C	A	A	A	A	B	B	B	B	B	B	B	B	B	A	A	A	A
		474	A	A	A	B	B	B	B	B	B	B	B	B	B	B	A	A	A	A	A	A	A	A	A	A	A	A	A	A	A	A	A	A	A	A	A	A	B	B	B	B	D	B	B	B	B	B	B
		475	B	B	B	B	B	B	B	B	B	B	B	B	B	B	B	B	B	B	B	B	B	B	B	C	C	C	C	C	A	A	A	A	A	A	A	B	B	B	B	B	B	B	B	B	B	B	C
		476	A	B	B	B	B	B	B	B	B	B	B	B	B	B	B	B	B	B	B	B	B	A	B	B	B	B	B	B	B	A	A	A	A	A	A	A	A	A	A	A	A	A	B	B	B	B	B
		477	B	B	B	B	B	B	B	B	B	B	B	B	B	B	C	C	C	B	B	B	B	A	A	A	A	A	C	C	C	C	B	B	A	A	B	B	B	B	B	B	B	B	A	A	A	A	A
37.2414	478	478	B	B	B	B	A	A	B	B	B	A	A	A	A	A	A	A	A	A	A	A	A	B	B	B	B	B	B	B	B	B	B	B	B	B	B	A	B	B	B	B	B	A	A	A	B	B	B
		479	A	A	A	A	A	A	A	A	A	A	A	A	A	A	A	A	A	A	A	A	A	A	B	B	B	B	B	B	B	B	C	A	A	A	A	A	A	A	A	A	A	A	A	A	A	A	A
		480	B	B	C	A	B	B	B	B	B	B	B	B	B	B	B	B	D	B	B	B	B	B	B	B	B	B	B	B	B	B	B	B	A	A	A	A	C	C	A	A	B	B	A	A	A	A	A
		481	B	B	B	B	B	B	B	B	B	B	B	B	B	B	B	B	B	B	C	C	C	C	B	B	B	B	B	B	A	A	A	A	A	B	B	B	B	B	B	B	B	B	B	B	B	B	B
		482	B	A	B	B	B	B	B	B	B	B	B	B	B	B	B	B	B	B	B	B	A	A	B	D	B	B	B	B	B	B	B	B	B	B	B	A	A	A	A	A	A	A	A	A	A	A	A
		483	A	A	A	A	A	A	A	A	A	A	A	A	A	A	A	A	A	A	A	A	A	A	B	B	B	B	B	B	B	B	B	B	B	B	B	B	B	B	B	B	B	B	B	B	A	A	A
		484	A	A	A	A	A	A	B	B	B	B	B	B	B	B	B	B	B	B	B	A	A	A	B	B	B	B	B	A	A	A	A	A	A	A	A	A	A	A	A	A	A	A	A	A	A	A	B
		485	A	A	A	A	A	A	B	B	B	B	A	A	A	A	B	B	D	B	B	B	B	B	B	B	B	B	B	B	A	A	B	B	B	A	A	C	B	B	B	A	D	B	B	B	B	B	B
36.2069	486	486	B	B	B	B	B	A	A	A	A	A	A	A	B	B	B	B	A	A	A	A	A	A	A	A	A	A	A	A	A	A	A	A	B	B	B	B	A	A	A	A	A	A	A	A	A	A	A
		487	A	A	A	A	A	A	A	A	A	A	A	A	B	B	B	B	B	B	B	A	A	A	C	C	C	C	C	A	A	A	A	A	A	A	A	A	B	D	B	B	B	D	A	A	A	A	A
		488	B	B	B	B	B	B	B	B	B	B	B	B	D	B	B	B	B	B	B	B	B	B	B	B	B	B	B	B	B	B	B	B	B	B	D	D	A	A	A	A	A	B	B	B	B	B	B
		489	B	B	B	B	B	B	B	B	B	B	B	B	B	B	B	B	B	B	B	B	B	A	B	B	B	B	B	B	B	B	B	B	B	B	B	B	B	A	C	A	A	B	B	B	B	B	B
		490	A	B	B	B	B	A	A	B	B	B	B	B	B	B	B	B	A	A	A	A	A	A	B	B	B	B	B	B	B	B	A	A	A	A	A	A	B	A	A	A	D	A	A	A	A	A	A
46.5517	491	491	A	A	B	B	B	B	B	B	B	A	A	A	A	A	A	A	A	A	A	A	A	A	B	B	B	B	B	B	B	B	B	B	B	B	B	B	B	A	A	B	B	A	A	A	A	A	A
57.931	492	492	A	A	A	A	A	A	A	A	A	A	A	A	A	A	A	A	A	A	A	A	A	C	A	A	A	A	A	B	A	A	A	B	B	B	B	B	B	B	B	B	B	B	A	A	A	A	A
		493	A	C	C	B	B	B	B	B	B	B	B	B	B	B	B	B	B	B	B	B	B	A	B	B	B	B	B	B	B	A	A	A	A	A	A	A	A	A	A	A	A	A	A	A	A	A	A
50	494	494	B	B	B	B	A	A	A	A	A	A	A	A	A	A	A	A	A	A	A	A	A	A	B	B	B	B	B	B	A	A	A	A	A	B	B	A	B	B	B	B	B	B	A	A	A	A	A
62.069	495	495	A	A	A	A	B	B	B	B	A	A	A	C	C	C	A	A	A	A	A	A	A	B	B	A	A	A	A	A	A	A	A	A	A	A	A	B	A	A	A	B	C	A	A	A	A	A	A
107.586	497	497	B	A	A	A	B	B	B	B	B	B	A	A	B	A	A	A	A	A	A	A	A	A	A	A	A	A	A	A	B	B	B	B	B	B	B	A	B	A	A	A	D	B	B	B	B	B	B
34.4828	498	498	A	A	A	A	A	A	A	A	A	A	A	B	B	B	B	B	B	A	A	A	A	A	A	C	C	C	C	B	B	B	B	B	B	B	A	A	A	A	A	A	A	A	A	A	A	A	A
		499	B	A	A	A	A	A	A	A	A	A	A	A	A	A	B	B	B	A	A	A	A	A	B	B	B	B	B	B	A	A	A	A	A	B	B	B	A	A	A	A	A	A	A	B	B	B	B
84.4828	500	500	B	B	B	B	B	B	B	B	B	B	B	B	A	A	C	A	B	B	B	B	B	B	A	A	A	A	A	A	A	A	A	A	A	B	B	B	B	B	B	B	B	B	B	B	B	B	B
		501	B	B	B	B	B	B	B	B	B	B	B	B	B	B	B	B	C	C	C	C	A	A	A	A	A	A	A	A	A	A	A	A	A	A	A	A	B	A	A	A	A	B	B	B	B	B	A
		502	A	A	A	A	A	A	A	A	A	A	A	A	A	A	A	A	A	A	A	A	A	A	B	B	B	B	B	B	B	C	C	C	D	C	C	C	B	B	A	A	B	B	B	B	B	B	B
		503	A	A	A	A	C	B	B	B	B	B	B	B	B	B	B	B	B	B	B	B	A	A	B	B	B	B	A	A	A	A	A	A	A	A	C	C	A	A	A	A	A	A	A	B	B	B	B
		504	B	B	B	C	A	A	A	A	A	B	A	A	A	A	A	B	B	B	A	B	B	B	B	B	B	B	B	B	B	B	B	B	B	B	B	B	B	A	B	B	B	B	B	B	B	B	B
		505	C	B	B	C	B	B	B	B	B	B	B	B	B	B	B	B	B	B	B	B	B	B	B	B	B	B	B	B	B	B	B	A	A	A	A	B	A	A	A	A	A	A	B	B	B	B	B
77.5862	506	506	A	A	B	B	B	B	A	A	A	A	A	A	A	A	A	B	B	B	B	A	A	A	B	B	B	B	B	B	B	B	B	B	A	B	B	B	A	A	A	A	D	A	A	A	A	A	A
53.7931	507	507	A	A	A	A	A	A	A	A	A	A	B	B	B	B	B	B	B	B	B	B	B	B	A	B	B	B	A	A	A	A	A	A	A	B	B	B	A	A	A	A	A	A	A	B	B	B	B
		508	B	B	B	B	B	B	B	B	B	B	B	B	B	B	B	B	B	B	B	B	B	B	B	B	B	B	B	C	C	C	A	A	A	A	A	A	B	B	B	B	B	B	A	C	C	C	A
		509	A	A	A	A	A	A	A	A	A	A	A	A	A	A	A	A	A	C	C	B	A	A	A	A	A	A	A	A	A	A	A	B	B	B	B	B	A	B	C	C	D	A	A	A	A	A	A
9.83796	510	510	A	A	A	A	A	A	B	A	A	A	C	C	C	C	A	A	A	A	A	A	B	B	A	A	A	A	A	A	B	A	A	A	A	B	A	A	A	A	A	A	A	B	B	B	B	B	B
		511	A	A	A	A	A	A	A	A	A	A	A	A	A	A	A	A	A	A	A	B	B	B	A	B	B	B	B	B	B	B	A	A	A	A	A	A	B	A	A	A	C	A	A	B	B	B	B
		512	B	B	B	B	B	B	B	B	B	B	B	B	B	C	A	A	A	A	A	A	A	A	B	B	B	B	B	B	B	A	A	A	A	A	A	B	B	B	B	B	D	A	A	A	A	A	A
		513	A	B	B	B	B	B	B	B	B	B	B	B	B	C	C	C	C	B	B	B	B	B	B	B	B	B	B	B	B	A	A	A	A	A	A	A	A	A	A	A	A	A	A	A	A	A	A
15.7407	514	514	A	A	A	A	A	A	A	A	A	A	A	A	A	A	A	A	A	A	A	B	B	B	B	B	B	B	B	B	B	A	A	A	A	A	A	A	A	A	A	A	A	A	A	A	A	A	A
		515	A	A	A	A	A	A	A	A	A	A	A	A	A	A	A	A	A	A	A	A	A	A	B	A	A	A	A	A	A	A	A	A	A	A	A	A	A	A	A	A	A	C	B	B	B	B	B
25.5787	517	517	B	B	B	B	B	B	B	A	A	A	A	A	A	A	A	A	A	A	A	C	B	B	B	B	B	B	B	B	B	B	B	B	B	A	A	A	A	A	A	A	A	A	B	B	B	B	B
		518	A	A	A	A	A	B	B	A	C	A	A	A	A	A	A	A	A	A	A	A	A	C	B	B	B	B	B	A	A	A	A	A	A	B	B	B	A	A	A	A	A	A	B	C	C	C	A
		519	A	A	A	B	B	B	B	B	A	A	B	B	B	B	B	B	B	B	C	C	C	C	B	A	A	A	A	A	A	A	A	A	A	A	A	A	A	A	A	A	A	A	A	C	C	C	C
		520	D	B	B	C	A	A	A	A	A	A	A	A	A	A	A	A	A	A	A	A	A	A	B	B	B	B	B	A	A	B	B	A	A	A	A	A	A	A	C	C	B	B	B	A	A	A	A
[truncated: 38 more columns]
