# Supplementary material for: Arabidopsis CNL receptor SUT1 confers immunity in hydathodes against the vascular pathogen Xanthomonas campestris pv. campestris
Source: PLoS Pathog. 2025 Jun 30;21(6):e1013256. doi: 10.1371/journal.ppat.1013256 (PMC12233906; doi:10.1371/journal.ppat.1013256)
Supplement: S2 Data — File contains disease scores for each line in the HapMap screen. Column B shows the line name. Column D shows ABRC ID numbers of each line. Column F depicts average disease index score relative to the Oy-0 control. The second tab shows all SNPs that have a -log10 (p) score of >6. (XLSX) [file ppat.1013256.s010.xlsx]

## Sheet: GWAS_disease_scoring
Hapmap_bioassay	Line	Line	ABRC-new	Magnus nordborg ID	Avg_score_%_of_Oy
2	627ME-4Y1	627ME-4Y1	CS76086	7571	0
2	An-1	An-1	CS76091	6898	0
2	App1-16	App1-16	CS76092	5832	0
2	Bor-1	Bor-1	CS76099	5837	0
2	Bu-0	Bu-0	CS76103	8271	0
2	CAM-61	CAM-61	CS76108	66	0
2	Cen-0	Cen-0	CS76110	8275	0
2	CUR-3	CUR-3	CS76115	81	0
3	MIB-22	MIB-22	CS76182	173	0
2	PHW-20	PHW-20	CS28620	7490	0
3	PHW-34	PHW-34	CS76212	7505	0
2	PHW-35	PHW-35	CS28635	7506	0
2	Pla-0	Pla-0	CS28640	7300	0
2	Pr-0	Pr-0	CS28651	7310	0
2	Sapporo-0	Sapporo-0	CS28724	7330	0
2	Sg-1	Sg-1	CS28732	7344	0
4	Ta-0	Ta-0	CS76242	8389	0
4	TOU-A1-115	TOU-A1-115	CS76252	281	0
4	TOU-E-11	TOU-E-11	CS76260	366	0
2	Uk-2	Uk-2	CS28788	7379	0
4	UKSE06-272	UKSE06-272	CS76282	5116	0
4	UKSE06-278	UKSE06-278	CS76283	5122	0
4	UKSE06-349	UKSE06-349	CS76284	5158	0
2	Wag-4	Wag-4	CS28809	7391	0
5	Yo-0	Yo-0	CS76305	6983	0
1	Ang-0	Ang-0	CS28018	6992	1
1	Ba-1	Ba-1	CS28053	7014	1
1	Baa-1	Baa-1	CS28054	7002	1
1	Bs-2	Bs-2	CS28097	7004	1
1	Bsch-0	Bsch-0	CS28099	7031	1
1	Cha-0	Cha-0	CS28133	7069	1
1	CIBC-4	CIBC-4	CS28141	6729	1
1	CIBC-5	CIBC-5	CS28142	6730	1
1	Co-4	Co-4	CS28165	7080	1
1	N7	N7	CS28513	7449	1
1	Nok-1	Nok-1	CS28568	7270	1
4	T1060	T1060	CS76234	6096	1.47059
1	Be-1	Be-1	CS28063	7011	1.63934
1	Pa-2	Pa-2	CS28595	7291	1.63934
1	Amel-1	Amel-1	CS28014	6990	1.68067
1	Kro-1	Kro-1		7206	1.85185
3	DraIV1-7	DraIV1-7		5889	1.93548
3	Eden-2	Eden-2	CS76125	6913	2.0339
4	T540	T540	CS76239	6112	2.17391
4	TDr-18	TDr-18	CS76247	6203	2.17391
4	UKID80	UKID80	CS76274	5785	2.30769
2	PHW-28	PHW-28	CS28628	7498	2.38095
2	Rou-0	Rou-0	CS28692	7320	2.38095
4	Rev-2	Rev-2	CS76219	6076	2.43902
3	Ge-0	Ge-0	CS76135	8297	2.94118
4	Ste-3	Ste-3	CS76232	2290	2.94118
2	11PNA4.101	11PNA4.101	CS76084	8796	2.98507
2	Wt-3	Wt-3	CS28833	7408	2.98507
3	Petergof	Petergof	CS76211	7296	3.0303
4	TOU-I-17	TOU-I-17	CS76263	378	3.07692
4	UKNW06-386	UKNW06-386	CS76277	5565	3.07692
4	UKNW06-436	UKNW06-436	CS76278	5606	3.07692
1	Jl-3	Jl-3	CS28369	7424	3.27869
3	Ömö2-1	…mš2-1	CS76200	7518	3.38983
2	Sei-0	Se-0	CS76226	6961	3.50877
1	CIBC-2	CIBC-2	CS28140	6727	3.7037
1	Dra-2	Dra-2	CS28214	7105	3.7037
3	Mz-0	Mz-0	CS76193	6940	4.41176
1	CSHL-5	CSHL-5	CS28181	6744	4.49735
3	Kno-18	Kno-18	CS76154	6928	4.54545
3	PAR-4	PAR-4	CS76206	259	4.54545
4	Rsch-4	Rsch-4	CS76222	8374	4.87805
3	Mrk-0	Mrk-0	CS76191	6937	5.08475
1	Kro-0	Kro-0	CS28420	7206	5.55556
2	PHW-37	PHW-37	CS28637	7508	5.71429
2	RRS-7	RRS-7	CS28713	7514	5.88235
2	Ct-1	Ct-1	CS76114	6910	5.97015
2	Wl-0	Wl-0	CS28822	7411	5.97015
2	Ws	Ws	CS28823	7397	5.97015
3	Est-1	Est-1	CS76127	6916	6.06061
1	Com-1	Com-1	CS28193	7092	6.12245
4	TOU-I-2	TOU-I-2	CS76264	379	6.15385
4	UKID101	UKID101	CS76270	5805	6.15385
5	UKSE06-351	UKSE06-351	CS76285	5160	6.40301
1	Benk-1	Benk-1	CS28064	7008	6.55738
1	Gu-1	Gu-1	CS28332	7150	6.55738
4	TOU-A1-62	TOU-A1-62	CS76256	328	6.66667
1	RRS-10	RRS-10	CS22689	7515	6.72269
3	NFA-10	NFA-10	CS76198	6943	6.77966
2	ALL1-2	ALL1-2	CS76089	1	6.94311
2	PHW-31	PHW-31	CS28631	7502	7.14286
2	Tha-1	Tha-1	CS28758	7353	7.14286
4	Pna-17	Pna-17	CS76213	7523	7.31707
4	ROM-1	ROM-1	CS76221	267	7.31707
4	UKID48	UKID48	CS76273	5753	7.38462
1	Do-0	Do-0	CS28210	7102	7.40741
1	Ede-1	Ede-1	CS28217	7110	7.40741
3	Nd-1	Nd-1	CS76197	6942	7.57576
3	Löv-5	Lšv-5	CS76175	6046	7.74194
1	Ann-1	Ann-1	CS28049	6994	7.79221
3	DraIV1-5	DraIV1-5		5887	8.02139
1	Hau-0	Hau-0	CS28343	7164	8.19672
4	UKSE06-062	UKSE06-062	CS76280	4997	8.33333
1	Ca-0	Ca-0	CS28128	7062	8.40336
3	Edi-0	Edi-0	CS76126	6914	8.47458
3	Gr-1	Gr-1	CS76137	8300	8.47458
3	JEA	JEA	CS76148	91	8.47458
2	WAR	WAR	CS28812	7477	8.57143
2	ALL1-3	ALL1-3	CS76090	2	8.67888
2	CAM-16	CAM-16	CS76107	23	8.77193
2	Pn-0	Pn-0	CS28645	7307	8.82353
5	VOU-1	VOU-1	CS76299	390	8.82353
4	Pu2-23	Pu2-23	CS76215	6951	9.7561
2	Utrecht	Utrecht	CS28795	7382	9.83607
4	UKSE06-192	UKSE06-192	CS76281	5056	10
1	Hn-0	Hn-0	CS28350	7165	10.1341
3	In-0	In-0	CS76147	8311	10.1695
3	Pent-1	Pent-1	CS76209	2187	10.1695
1	Chat-1	Chat-1	CS28135	7071	10.2041
1	Kelsterbach-2	Kelsterbach-2	CS28382	7188	10.2041
2	Wa-1	Wa-1	CS28804	7394	10.2941
2	Br-0	Br-0	CS76101	6904	10.4478
2	BUI	BUI	CS76104	15	10.5263
Avg	Col-0	Col-0	CS76113	6909	10.8678
1	Cit-0	Cit-0	CS28158	7075	11.1111
1	Fr-4	Fr-4	CS28268	7135	11.4754
1	Di-1	Di-1	CS28208	7098	11.7647
3	MOG-37	MOG-37	CS76189	242	11.7647
5	Vår2-1	Vår2-1	CS76298	7516	11.7647
3	Lc-0	Lc-0	CS76159	8323	11.8644
3	LDV-14	LDV-14	CS76160	104	11.8644
3	LDV-25	LDV-25	CS76161	116	11.8644
3	Mt-0	Mt-0	CS76192	6939	11.8644
3	Paw-3	Paw-3	CS76208	2150	11.8644
3	Fäb-4	Fäb-4	CS76128	6918	12.1212
2	Si-0	Si-0	CS28739	7337	12.2807
1	Gr-5	Gr-5	CS28326	7158	12.963
3	Hod	Hod	CS76141	8235	13.2353
4	TOU-A1-67	TOU-A1-67	CS76257	333	13.3333
1	Nw-0	Nw-0	CS28573	7258	13.4921
3	NC-6	NC-6	CS76196	8246	13.5593
3	MIB-84	MIB-84	CS76184	223	13.6364
4	UKNW06-460	UKNW06-460	CS76279	5628	13.8462
3	Kelsterbach-4	Kelsterbach-4	CS76152	8420	14.7059
5	ZdrI2-24	ZdrI	CS76307	6448	14.7059
1	Li-5:2	Li-5:2	CS28457	7227	14.7541
1	N4	N4	CS28510	7446	14.8148
1	Or-0	Or-0	CS28587	7282	14.8148
3	Kulturen-1	Kulturen-1		8240	15.1515
3	MNF-Che-2	MNF-Che-2	CS76185	1925	15.2542
4	TDr-1	TDr-1	CS76245	6188	15.6522
2	PHW-22	PHW-22	CS28622	7492	16.1765
4	TOU-A1-12	TOU-A1-12	CS76254	286	16.1765
2	Wag-3	Wag-3	CS28808	7390	16.1765
2	PHW-33	PHW-33	CS28633	7504	16.6667
1	Kr-0	Kr-0	CS28419	7201	16.6667
3	DraIV6-35	DraIV6-35		6005	16.9492
3	LAC-5	LAC-5	CS76158	96	16.9492
4	Sanna-2	Sanna-2	CS76223	8376	17.0732
4	T1130	T1130	CS76237	6102	17.128
2	PHW-36	PHW-36	CS28636	7507	17.1429
2	Sh-0	Sh-0	CS28734	7331	17.5439
2	Tscha-1	Tscha-1	CS28779	7372	17.5439
2	CLE-6	CLE-6	CS76112	78	17.9104
3	LDV-58	LDV-58	CS76163	149	18.1818
3	MNF-Pot-68	MNF-Pot-68	CS76188	1867	18.1818
4	TOU-C-3	TOU-C-3	CS76259	362	18.3333
2	Ste-0	Ste-0	CS28750	7346	19.0476
3	Kas-1	Kas-1	CS76150	8424	19.1176
5	UKSW06-202	UKSW06-202	CS76292	4802	19.209
2	C24	C24	CS76106	6906	19.2982
2	Wc-2	Wc-2	CS28814	7405	19.403
2	Bay-0	Bay-0	CS76094	6899	19.6721
3	DraIV1-14	DraIV1-14		5896	19.697
3	PAR-5	PAR-5	CS76207	260	19.697
4	TOU-H-12	TOU-H-12	CS76261	373	20
1	Co-2	Co-2	CS28163	7078	20.2381
3	Fjä1-5	Fjä1-5	CS76132	6020	20.339
2	Brö1-6	Brš1-6	CS76102	8231	20.5882
5	Ull3-4	Ull2-5	CS76294	6974	20.8098
5	Wei-0	Wei-0	CS76301	6979	20.8098
2	Ag-0	Ag-0	CS76087	6897	21.3115
2	Blh-1	Blh-1	CS76098	7034	21.4286
2	Can-0	Can-0	CS76109	8274	21.4286
2	CIBC-17	CIBC-17	CS76111	6907	21.4286
4	TOU-A1-96	TOU-A1-96	CS76258	357	21.6667
3	N13	N13	CS76194	7438	22.0339
4	T1110	T1110	CS76236	6100	22.0588
5	UKSE06-466	UKSE06-466	CS76288	5232	22.4105
1	Da-0	Da-0	CS28200	7094	22.449
3	Map-42	Map-42	CS76180	2057	22.7273
1	Boot-1	Boot-1	CS28091	7026	22.9508
1	Li-7	Li-7	CS28461	7231	22.9508
4	UduI1-34	UduI1-34		6318	23.0769
2	Sp-0	Sp-0	CS28743	7343	23.8095
1	Nz1	Nz1	CS28578	7263	24.0741
1	Gel-1	Gel-1	CS28279	7143	24.4898
1	Alst-1	Alst-1	CS28013	6989	25.2101
2	Ors-2	Ors-2	CS28849	7284	25.3731
3	MIB-15	MIB-15	CS76181	166	25.8065
1	NFC-20	NFC-20	CS28550	6847	26.2295
2	Tiv-1	Tiv-1	CS28760	7355	26.3158
2	Wag-5	Wag-5	CS28810	7392	26.4706
5	Zdr-6	Zdr-6	CS76306	6985	26.4706
1	PHW-10	PHW-10	CS28610	7479	27.8689
4	Tamm-2	Tamm-2	CS76244	6968	28.2609
4	TOU-H-13	TOU-H-13	CS76262	374	28.3333
4	Pro-0	Pro-0	CS76214	8213	29.2683
4	TOU-K-3	TOU-K-3	CS76267	386	29.4118
2	Ting-1	Ting-1	CS28759	7354	29.5082
2	Ty-0	Ty-0	CS28786	7351	29.8246
2	Cvi-0	Cvi-0	CS76116	6911	30
5	Uod-7	Ull3-4	CS76295	6413	30.4143
4	SLSP-30	SLSP-30	CS76228	2274	30.4348
1	Je-0	Je-0	CS28364	7181	31.8501
1	Aa-0	Aa-0	CS28007	7000	31.9328
4	UKNW06-059	UKNW06-059	CS76275	5380	32.3077
2	328PNA054	328PNA054	CS76085	8692	32.8358
2	Pog-0	Pog-0	CS28650	7306	33.3333
4	UKID37	UKID37	CS76272	5742	33.8462
2	Zu-1	Zu-1	CS28847	7418	34.3284
1	Hey-0	Hey-0		7166	34.4262
2	Bå1-2	BŒ1-2	CS76093	8256	34.4262
4	Ra-0	Ra-0	CS76216	6958	34.4948
4	Sha	Sha	CS22652	6962	34.7826
5	ZdrI2-25	ZdrI	CS76308	6449	35.2941
3	Na-1	Na-1	CS76195	8343	35.5932
5	UKSE06-628	UKSE06-628	CS76291	5341	36.0169
1	Kl-5	Kl-5	CS28394	7199	36.0656
4	T620	T620	CS76240	6119	36.9565
1	PHW-14	PHW-14	CS28614	7483	37.7049
2	Uk-1	Uk-1	CS28787	7378	37.7049
1	Kn-0	Kn-0	CS28395	7186	37.7778
3	Ga-0	Ga-0	CS76133	6919	38.2353
2	Bg-2	Bg-2	CS76096	6709	38.5714
3	Lom1-1	Lom1-1	CS76174	6042	38.7097
4	TOU-A1-116	TOU-A1-116	CS76253	282	38.8235
1	PHW-13	PHW-13	CS28613	7482	39.3443
2	Bor-4	Bor-4	CS76100	6903	39.403
4	T510	T510	CS76238	6109	41.3043
4	Rak-2	Rak-2	CS76217	8365	41.4634
2	Ors-1	Ors-1	CS28848	7283	41.791
5	UKSE06-414	UKSE06-414	CS76286	5202	42.2599
3	MNF-Pot-48	MNF-Pot-48	CS76187	1859	42.4242
3	Lis-1	Lis-1	CS76169	8326	42.6471
2	Sav-0	Sav-0	CS28725	7340	42.6471
1	Mnz-0	Mnz-0	CS28495	7244	42.8571
3	Gul1-2	Gul1-2	CS76138	8234	43.3155
3	LDV-34	LDV-34	CS76162	126	43.9394
3	MNF-Jac-32	MNF-Jac-32	CS76186	1967	43.9394
5	UKSE06-520	UKSE06-520	CS76290	5264	46.1017
1	Ga-2	Ga-2	CS28274	7141	46.9388
1	Jm-1	Jm-1	CS28373	7178	47.541
4	TOU-J-3	TOU-J-3	CS76266	383	47.6923
3	LI-OF-095	LI-OF-095	CS76165	641	48.3871
3	Gd-1	Gd-1	CS76134	8296	50
3	Lip-0	Lip-0	CS76168	8325	50
3	Per-1	Per-1	CS76210	8354	50
4	TOU-A1-43	TOU-A1-43	CS76255	321	50
4	Sav-0	Sav-0	CS76225	8412	50.6394
3	Hovdala-2	Hovdala-2	CS76143	6039	51.4706
3	Hs-0	Hs-0	CS76145	8310	51.5152
3	Lz-0	Lz-0	CS76179	6936	51.6129
4	UKNW06-060	UKNW06-060	CS76276	5381	52.3077
3	DraIV6-16	DraIV6-16		5987	52.9412
4	T1080	T1080	CS76235	6098	52.9412
3	Mr-0	Mr-0	CS76190	7522	53.0303
1	Db-0	Db-0	CS28202	7100	53.0612
4	Se-0	Sav-0	CS28725	7340	54.3478
1	Go-0	Go-0	CS28282	7151	55.102
1	Ha-0	Ha-0	CS28336	7163	55.7377
2	Bla-1	Bla-1	CS76097	7015	57.1429
1	Nc-1	Nc-1	CS28527	7430	57.377
3	Got-7	Got-7	CS76136	6921	57.6271
4	TOU-I-6	TOU-I-6	CS76265	380	58.4615
4	Ren-1	Ren-1	CS76218	6959	58.5366
4	Sparta-1	Sparta-1	CS76229	6085	60.2941
5	UKSE06-429	UKSE06-429	CS76287	5207	60.8286
2	11ME1.32	11ME1.32	CS76083	8610	62.6866
3	Ler-1	Ler-1	CS76164	6932	63.6364
2	S96	S96	CS28720	7472	64.7059
4	Sq-8	Sq-8	CS76230	6967	64.7059
5	UKSE06-482	UKSE06-482	CS76289	5245	65.3107
2	Belmonte-4-94	Belmonte-4-94	CS76095	957	65.5738
1	Li-6	Li-6	CS28459	7229	67.2131
3	NFA-8	NFA-8	CS76199	6944	67.7966
4	St-0	St-0	CS76231	8387	68.8235
1	Fi-1	Fi-1	CS28252	7139	68.8525
4	TDr-3	TDr-3	CS76248	6190	69.5652
4	Ts-1	Ts-1	CS76268	6970	70
1	Arby-1	Arby-1	CS28051	6998	70.1299
3	KBS-Mac-8	KBS-Mac-8	CS76151	1716	70.5882
4	Tottarp-2	Tottarp-2	CS76251	6243	70.5882
1	Bu-8	Bu-8	CS28108	7056	70.5882
1	Gie-0	Gie-0	CS28280	7147	71.4286
4	Rmx-A180	Rmx-A180	CS76220	7525	73.1707
1	Est-0	Est-0	CS28243	7128	73.4694
1	Li-3	Li-3	CS28454	7224	73.4694
3	Liarum	Liarum	CS76166	8241	74.1935
3	Oy-0				74.5763
3	Kin-0	Kin-0	CS76153	6926	75.7576
2	PHW-26	PHW-26	CS28626	7496	76.1905
2	Alc-0	Alc-0	CS76088	6988	77.0492
1	Ob-1	Ob-1	CS28580	7277	77.7778
2	Bur-0	Bur-0	CS76105	5719	77.8947
3	PAR-3	PAR-3	CS76205	258	78.7879
3	Ka-0	Ka-0	CS76149	8314	79.4118
1	Krot-2	Krot-2	CS28423	7205	79.5918
1	Da(1)-12	Da(1)-12	CS28201	7460	81.6327
5	Wt-5	Wt-5	CS76304	6982	81.6384
3	Fei-0	Fei-0	CS76129	8215	84.7458
1	Blh-2	Blh-2	CS28090	7035	85.2459
5	Wil-1	Wil-1	CS76302	100000	86.4407
3	HR-5	HR-5	CS76144	6924	86.7647
1	Old-1	Old-1	CS28583	7280	87.037
3	MIB-28	MIB-28	CS76183	178	87.8788
4	Sap-0	Sap-0	CS76224	8378	88.2353
1	No-0	No-0	CS28564	7275	90.7407
3	Duk	Duk	CS76124	6008	91.5254
3	Hi-0	Hi-0	CS76140	8304	92.4242
1	Ge-1	Ge-1	CS28277	7145	93.8776
3	LL-0	LL-0	CS76172	6933	94.3548
1	Ep-0	Ep-0	CS28236	7123	94.4444
5	Ull2-3	Ull2-3	CS76293	6973	96.0452
1	Nw-2	Nw-2	CS28575	7260	96.2963
1	An-2	An-2	CS28017	6996	99.1597
Avg	Oy-0	Oy-0	CS76203	6946	100
5	Van-0	Van-0	CS76297	6977	100
3	Lm-2	Lm-2	CS76173	8329	101.471
3	Lp2-2	Lp2-2	CS76176	7520	101.613
3	HSm	HSm	CS76146	8236	101.695
3	Hov4-1	Hov4-1	CS76142	8306	104.412
3	PHW-3	PHW-3		7500	104.545
2	Tsu-0	Tsu-0	CS28780	7373	105.263
3	Lp2-6	Lp2-6	CS76177	7521	132.258
5	Sf-2	Sei-0	CS28729	7333	135.294
5	Ws-0	Ws-0	CS76303	6980	155.294
5	VOU-2	VOU-2	CS76300	392	162.605

## Sheet: GWAS_-log10(p) >6
chr	pos	score	maf	mac	GVE	SNP
1	17850418	6.56924	0.0310559	10	0.0794675	722796
1	17852167	6.56924	0.0310559	10	0.0794675	722860
3	16509205	6.20237	0.068323	22	0.0747591	2945922
3	16510567	6.77361	0.0714286	23	0.0820842	2946033
3	16510658	7.45422	0.0559006	18	0.0907634	2946051
3	16510659	8.33296	0.052795	17	0.101883	2946052
3	16510820	6.20237	0.068323	22	0.0747591	2946071
3	16510824	6.20237	0.068323	22	0.0747591	2946072
3	16511434	6.20237	0.068323	22	0.0747591	2946145
3	16511573	8.33296	0.052795	17	0.101883	2946165
3	16513124	6.84471	0.0465839	15	0.0829934	2946355
3	16513728	8.33296	0.052795	17	0.101883	2946383
3	16515232	6.84471	0.0465839	15	0.0829934	2946444
5	25277213	6.22066	0.0496894	16	0.0749942	5099283
5	25280066	6.22066	0.0496894	16	0.0749942	5099405
5	25281367	6.22066	0.0496894	16	0.0749942	5099450
5	25283234	6.22066	0.0496894	16	0.0749942	5099510
5	25283568	6.22066	0.0496894	16	0.0749942	5099530
5	25285884	6.22066	0.0496894	16	0.0749942	5099626
5	25289321	6.22066	0.0496894	16	0.0749942	5099791
